# Supplementary material for: 2-[1-(9-Anthrylmeth­yl)-1H-pyrazol-3-yl]pyridine
Source: Acta Crystallogr Sect E Struct Rep Online. 2009 Oct 3;65(Pt 11):o2624. doi: 10.1107/S1600536809039427 (PMC2971033; doi:10.1107/S1600536809039427)
Supplement: Supplementary file 2 [file e-65-o2624-Isup2.hkl]

# 
# h,k,l, Fc-squared, Fo-squared, sigma(Fo-squared) and status flag 
# 
data_I
_shelx_title ' Y2746 in P2(1)/c' 
_shelx_refln_list_code          4 
_shelx_F_calc_maximum      250.97 
_exptl_crystal_F_000       704.00 
_reflns_d_resolution_high  0.7703 
 
loop_ 
 _symmetry_equiv_pos_as_xyz 
 'x, y, z' 
 '-x, y+1/2, -z+1/2' 
 '-x, -y, -z' 
 'x, -y-1/2, z-1/2' 
 
_cell_length_a    13.7362 
_cell_length_b    13.6786 
_cell_length_c     8.9126 
_cell_angle_alpha  90.000 
_cell_angle_beta   98.496 
_cell_angle_gamma  90.000 
 
_shelx_F_squared_multiplier     1.000 
 
loop_ 
 _refln_index_h 
 _refln_index_k 
 _refln_index_l 
 _refln_F_squared_calc 
 _refln_F_squared_meas 
 _refln_F_squared_sigma 
 _refln_observed_status 
   3   0   0      660.91      624.31     15.25 o 
   4   0   0      531.54      497.73      8.03 o 
   5   0   0      898.78      800.72     16.39 o 
   6   0   0      683.98      667.51     11.01 o 
   7   0   0     4196.39     4334.39     89.42 o 
   8   0   0     3013.17     3291.66     37.68 o 
   9   0   0      441.35      437.74     15.40 o 
  10   0   0       85.64      106.83     12.34 o 
  11   0   0      369.32      389.51     31.04 o 
  12   0   0       33.19       43.77      6.99 o 
  13   0   0       12.06       13.29      5.31 o 
  14   0   0      451.40      527.32     29.60 o 
  15   0   0       17.23       12.36      4.90 o 
  16   0   0      145.17      127.06     22.25 o 
  17   0   0      219.17      209.74     25.93 o 
   2   1   0     2458.96     2354.35     10.72 o 
   3   1   0     2938.04     2690.23     11.70 o 
   4   1   0      213.44      192.87      2.77 o 
   5   1   0      279.57      240.34      4.25 o 
   6   1   0        0.34        2.40      0.69 o 
   7   1   0     2028.01     2038.23     22.85 o 
   8   1   0      120.07      122.80      6.11 o 
   9   1   0       71.58       85.39      6.64 o 
  10   1   0       10.25       15.99      2.43 o 
  11   1   0        9.44       12.14      2.38 o 
  12   1   0       16.31       16.73      3.02 o 
  13   1   0        5.76        7.78      2.32 o 
  14   1   0      131.25      122.19     11.40 o 
  15   1   0      141.39      134.23     14.92 o 
  16   1   0      202.54      193.17      8.09 o 
  17   1   0      198.37      208.23     10.89 o 
   1   2   0     4248.22     4061.88     15.76 o 
   2   2   0     8131.11     7770.44     27.81 o 
   3   2   0     3887.55     3645.96     13.10 o 
   4   2   0        2.24        2.01      0.74 o 
   5   2   0       80.63       78.47      2.97 o 
   6   2   0       10.51       15.30      1.24 o 
   7   2   0      285.19      268.99      4.66 o 
   8   2   0      116.82      124.92      6.85 o 
   9   2   0      130.43      140.89      6.38 o 
  10   2   0      129.55      142.52      7.27 o 
  11   2   0       24.96       37.84      4.91 o 
  12   2   0        8.14        8.00      2.37 o 
  13   2   0        5.20        5.73      1.95 o 
  14   2   0       43.02       50.16      5.93 o 
  15   2   0      589.92      611.93     20.28 o 
  16   2   0      109.64      106.98     10.20 o 
  17   2   0        4.35        3.82      2.23 o 
   1   3   0      431.74      371.95      3.25 o 
   2   3   0      662.45      585.73      8.14 o 
   3   3   0       38.77       38.69      2.42 o 
   4   3   0      917.13      857.52      8.61 o 
   5   3   0       99.94       88.31      3.38 o 
   6   3   0       17.24       19.67      2.20 o 
   7   3   0      301.62      313.88      5.17 o 
   8   3   0      870.13      923.83     10.76 o 
   9   3   0     1022.75     1071.47     13.66 o 
  10   3   0       59.97       64.55      6.39 o 
  11   3   0      169.51      177.21      9.28 o 
  12   3   0       37.10       37.04      3.82 o 
  13   3   0       17.15       15.87      2.77 o 
  14   3   0        0.51        3.27      1.60 o 
  15   3   0       68.33       61.20      7.51 o 
  16   3   0       16.43       18.78      4.42 o 
  17   3   0        0.03        5.45      2.42 o 
   0   4   0      272.57      259.90      3.61 o 
   1   4   0      193.35      188.55      2.57 o 
   2   4   0       10.07        6.50      0.70 o 
   3   4   0      779.99      773.09      6.96 o 
   4   4   0      221.48      226.19      4.18 o 
   5   4   0      347.12      329.52      3.79 o 
   6   4   0      128.74      130.63      3.76 o 
   7   4   0      239.87      256.94      4.90 o 
   8   4   0       28.78       29.06      3.19 o 
   9   4   0       48.24       60.31      6.37 o 
  10   4   0      257.98      274.76      7.84 o 
  11   4   0       64.93       66.41      6.77 o 
  12   4   0       27.73       25.81      3.99 o 
  13   4   0        1.27        4.64      1.94 o 
  14   4   0      147.33      171.18     12.87 o 
  15   4   0       92.20      102.83     12.28 o 
  16   4   0       45.98       48.68      9.36 o 
  17   4   0        6.19        8.34      6.92 o 
   1   5   0     1029.34     1053.86      9.60 o 
   2   5   0      663.60      592.75      4.58 o 
   3   5   0       55.46       49.06      1.96 o 
   4   5   0        0.00        1.07      0.78 o 
   5   5   0      314.69      310.12      4.16 o 
   6   5   0      937.38      982.25     11.46 o 
   7   5   0     1617.51     1652.39     19.10 o 
   8   5   0      144.59      145.46      8.83 o 
   9   5   0        1.39        5.25      1.97 o 
  10   5   0      191.94      190.35      9.50 o 
  11   5   0       93.16      100.76      7.61 o 
  12   5   0       18.24       19.55      3.33 o 
  13   5   0       19.26       25.46      3.63 o 
  14   5   0       10.98        8.48      2.62 o 
  15   5   0       59.43       47.83      6.93 o 
  16   5   0        5.07        5.77      2.55 o 
   0   6   0     4373.52     4785.38     29.12 o 
   1   6   0      477.46      469.80      6.63 o 
   2   6   0      881.92      947.88      7.37 o 
   3   6   0       23.47       24.64      2.09 o 
   4   6   0      314.06      277.62      3.44 o 
   5   6   0      225.15      228.11      3.64 o 
   6   6   0       56.03       64.11      5.07 o 
   7   6   0      300.18      292.80      6.14 o 
   8   6   0      858.73      858.90     15.47 o 
   9   6   0       18.17       20.93      2.77 o 
  10   6   0       25.06       31.11      4.60 o 
  11   6   0       49.71       49.28      5.66 o 
  12   6   0       95.85      101.17      9.19 o 
  13   6   0       29.78       27.40      3.86 o 
  14   6   0      112.78      120.62     14.08 o 
  15   6   0      457.16      565.56     17.33 o 
  16   6   0       21.16       18.08      5.27 o 
   1   7   0      351.76      359.78      3.69 o 
   2   7   0       76.61       90.40      3.58 o 
   3   7   0      365.83      358.93      5.05 o 
   4   7   0      220.08      206.92      7.71 o 
   5   7   0       34.40       40.68      3.70 o 
   6   7   0      141.19      141.76      5.47 o 
   7   7   0        3.15        2.84      1.35 o 
   8   7   0       13.91       10.38      2.11 o 
   9   7   0      134.68      128.58     10.45 o 
  10   7   0        0.70        2.40      1.74 o 
  11   7   0       35.09       33.12      4.55 o 
  12   7   0       30.37       34.42      5.11 o 
  13   7   0      145.10      153.60     14.44 o 
  14   7   0      335.23      344.36     23.98 o 
  15   7   0       87.20       75.72     11.32 o 
  16   7   0       16.68        7.20      2.85 o 
   0   8   0     2643.41     2958.15     48.59 o 
   1   8   0      848.62      878.13      8.06 o 
   2   8   0        3.14        5.64      0.94 o 
   3   8   0      647.25      691.79      6.80 o 
   4   8   0        3.29       11.25      1.20 o 
   5   8   0       63.38       73.13      5.05 o 
   6   8   0      155.52      182.56      5.85 o 
   7   8   0        4.31       10.76      3.78 o 
   8   8   0       21.35       23.19      3.27 o 
   9   8   0      188.99      203.32     12.60 o 
  10   8   0       49.82       56.18      6.62 o 
  11   8   0      236.75      253.76     11.77 o 
  12   8   0      208.91      212.57     15.04 o 
  13   8   0        1.26        4.59      2.81 o 
  14   8   0      780.43      891.79     16.14 o 
  15   8   0      185.45      191.41     21.13 o 
   1   9   0        4.27        5.11      0.69 o 
   2   9   0       26.85       25.08      2.23 o 
   3   9   0       22.51       22.95      2.10 o 
   4   9   0        4.42        8.22      1.18 o 
   5   9   0      214.40      189.51      4.97 o 
   6   9   0      145.11      143.74      8.38 o 
   7   9   0     2459.65     2616.97     42.60 o 
   8   9   0      115.29      121.54      7.25 o 
   9   9   0      339.45      374.03     14.79 o 
  10   9   0      114.42      111.28      8.31 o 
  11   9   0        4.92        4.76      1.90 o 
  12   9   0       74.89       67.78      8.54 o 
  13   9   0       23.14       26.99      5.59 o 
  14   9   0       69.74       67.23     10.56 o 
  15   9   0       40.37       28.94      7.15 o 
   0  10   0      499.81      536.48      5.81 o 
   1  10   0      114.02      126.25      3.34 o 
   2  10   0       12.13       15.19      2.20 o 
   3  10   0      385.30      380.76      7.31 o 
   4  10   0      957.79      985.14     11.76 o 
   5  10   0      187.19      172.48     10.67 o 
   6  10   0        0.60        0.90      1.07 o 
   7  10   0      611.11      652.30     12.64 o 
   8  10   0      347.76      333.75      9.53 o 
   9  10   0       95.07       84.22      8.45 o 
  10  10   0      243.72      240.48     11.01 o 
  11  10   0       17.46       14.50      2.91 o 
  12  10   0        4.57        6.57      3.10 o 
  13  10   0       33.10       39.50      6.95 o 
  14  10   0        9.77       11.88      4.00 o 
   1  11   0       67.00       67.03      3.83 o 
   2  11   0      345.31      334.62      8.27 o 
   3  11   0      166.23      146.96      6.95 o 
   4  11   0      136.47      155.56      7.05 o 
   5  11   0      258.34      267.02      6.63 o 
   6  11   0      612.41      615.44      8.69 o 
   7  11   0       15.47       15.00      2.65 o 
   8  11   0        6.71        7.11      1.98 o 
   9  11   0        3.15        3.94      1.73 o 
  10  11   0        9.22        9.13      2.67 o 
  11  11   0       11.83       11.41      6.18 o 
  12  11   0       27.73       27.33      7.33 o 
  13  11   0        0.78        3.08      2.79 o 
   0  12   0        4.80        6.70      1.86 o 
   1  12   0        0.53        0.74      0.73 o 
   2  12   0        9.84       11.46      2.58 o 
   3  12   0      107.70      107.07      5.37 o 
   4  12   0       11.40        8.95      1.96 o 
   5  12   0       89.44       84.13     11.19 o 
   6  12   0      193.71      190.91     12.21 o 
   7  12   0       59.23       63.01      8.57 o 
   8  12   0       11.89        8.63      3.67 o 
   9  12   0        1.82        2.31      1.89 o 
  10  12   0        4.33        4.18      2.58 o 
  11  12   0        0.87        4.73      3.12 o 
  12  12   0        2.58        3.65      2.97 o 
  13  12   0       39.99       33.05     10.13 o 
   1  13   0      391.57      403.61     12.46 o 
   2  13   0        0.09        1.89      2.84 o 
   3  13   0      100.24       92.81     11.87 o 
   4  13   0        0.09        2.06      1.87 o 
   5  13   0       42.03       35.79      6.20 o 
   6  13   0      617.07      665.39     16.13 o 
   7  13   0      408.22      458.94     14.77 o 
   8  13   0        0.07        5.16      2.06 o 
   9  13   0        2.82        5.45      3.07 o 
  10  13   0        2.13        3.76      2.40 o 
  11  13   0        0.40        5.02      2.73 o 
  12  13   0       42.07       29.21      7.77 o 
   0  14   0      488.13      583.58     21.18 o 
   1  14   0       16.36       11.90      6.28 o 
   2  14   0        3.98        1.84      2.22 o 
   3  14   0       48.16       52.95     11.46 o 
   4  14   0        1.57        4.60      2.74 o 
   5  14   0       54.25       53.00      9.88 o 
   6  14   0       69.08       59.63     11.98 o 
   7  14   0      144.36      115.11     21.61 o 
   8  14   0       43.28       32.98     11.73 o 
   9  14   0      107.80      101.63     36.82 o 
  10  14   0       20.86       22.78      8.15 o 
   1  15   0       67.00       58.23     12.36 o 
   2  15   0       38.28       30.18      7.23 o 
   3  15   0       23.88       25.19      8.97 o 
   4  15   0       29.55       24.97      5.64 o 
   5  15   0       56.47       42.79      9.31 o 
   6  15   0       36.01       27.45      6.54 o 
   7  15   0       53.52       39.97      7.86 o 
   8  15   0        8.42       10.93      4.61 o 
   9  15   0      124.18      114.39     33.88 o 
   0  16   0        3.95        1.07      2.34 o 
   1  16   0       13.62       14.07      3.77 o 
   2  16   0       11.86       12.14      9.15 o 
   3  16   0        3.34        9.92      4.45 o 
   4  16   0       37.86       42.63     12.89 o 
   5  16   0       33.46       42.20      9.08 o 
   6  16   0       21.68       19.48      7.32 o 
   7  16   0      141.59      109.44     29.05 o 
   1  17   0       10.40       18.74      5.27 o 
   2  17   0        0.36        2.54      3.14 o 
   3  17   0       11.44        6.99      4.10 o 
   4  17   0       20.79       17.63      6.06 o 
   5  17   0        7.97        9.51      5.21 o 
 -17   1   1       10.45        6.44      2.41 o 
 -16   1   1      435.30      492.56     10.96 o 
 -15   1   1       32.56       30.29      4.76 o 
 -14   1   1       55.39       53.57      6.24 o 
 -13   1   1      145.53      147.46     13.08 o 
 -12   1   1       23.66       22.66      3.63 o 
 -11   1   1        8.28       10.71      2.88 o 
 -10   1   1       30.36       38.60      3.58 o 
  -9   1   1      214.60      227.32      7.72 o 
  -8   1   1       21.39       20.55      4.00 o 
  -7   1   1      908.54      956.29     20.47 o 
  -6   1   1      176.13      187.78      4.56 o 
  -5   1   1      140.38      135.08      2.47 o 
  -4   1   1       11.05       11.87      1.26 o 
  -3   1   1      821.76      765.14      9.08 o 
  -2   1   1     1545.45     1350.00      8.72 o 
   1   1   1     5230.86     4990.36     22.91 o 
   2   1   1     1901.19     1780.21     14.51 o 
   3   1   1     3202.87     2933.84     17.72 o 
   4   1   1      374.79      328.26      4.26 o 
   5   1   1       22.45       20.80      1.52 o 
   6   1   1      622.86      620.76      7.59 o 
   7   1   1      330.39      353.97      6.13 o 
   8   1   1       14.78       17.80      1.91 o 
   9   1   1       18.39       22.77      3.11 o 
  10   1   1      177.80      164.78     12.63 o 
  11   1   1       93.40      105.30      9.68 o 
  12   1   1        1.11        2.87      1.70 o 
  13   1   1      125.80      127.89      6.65 o 
  14   1   1       98.21       89.76      9.90 o 
  15   1   1        0.83        1.60      1.49 o 
  16   1   1       10.49       12.18      5.25 o 
  17   1   1       39.00       28.20     10.23 o 
 -17   2   1       48.48       36.06      6.96 o 
 -16   2   1      275.51      277.78     12.76 o 
 -15   2   1       20.72       19.72      3.32 o 
 -14   2   1      460.75      478.28     13.85 o 
 -13   2   1      220.94      237.50      8.73 o 
 -12   2   1      264.05      274.75      8.77 o 
 -11   2   1        8.23        7.40      2.01 o 
 -10   2   1      242.30      249.76      6.15 o 
  -9   2   1     2228.66     2346.08     30.30 o 
  -8   2   1        2.72        3.74      1.83 o 
  -7   2   1       70.85       73.53      5.17 o 
  -6   2   1       28.12       30.53      2.59 o 
  -5   2   1        0.41        2.06      1.04 o 
  -4   2   1      402.66      356.02      4.98 o 
  -3   2   1      821.30      756.89     10.15 o 
  -2   2   1    20385.54    21525.17    115.06 o 
  -1   2   1     8823.00     8995.73     38.33 o 
   0   2   1     2687.80     2526.92     12.34 o 
   1   2   1      103.87       86.17      1.84 o 
   2   2   1     6071.05     5799.48     18.62 o 
   3   2   1     1235.78     1193.15     10.41 o 
   4   2   1      806.50      721.02     10.21 o 
   5   2   1      463.40      467.22      8.32 o 
   6   2   1      268.14      252.83      7.45 o 
   7   2   1       78.44       84.30      4.65 o 
   8   2   1        8.44        8.57      2.04 o 
   9   2   1        5.52        6.84      1.41 o 
  10   2   1      267.90      277.04      6.33 o 
  11   2   1      282.74      287.39     10.25 o 
  12   2   1        7.67        6.54      1.62 o 
  13   2   1        8.10        6.14      1.83 o 
  14   2   1      290.09      283.79     15.23 o 
  15   2   1       65.75       78.70     11.94 o 
  16   2   1       63.80       50.06      9.10 o 
  17   2   1       87.29       64.33     18.26 o 
 -17   3   1        0.01        3.36      1.92 o 
 -16   3   1        8.32        7.15      2.31 o 
 -15   3   1      289.61      327.03     10.87 o 
 -14   3   1      179.09      169.85     14.67 o 
 -13   3   1        0.10        2.00      2.18 o 
 -12   3   1      278.20      280.47      8.40 o 
 -11   3   1       62.07       61.75      6.06 o 
 -10   3   1       46.10       48.14      5.71 o 
  -9   3   1      482.44      473.89      9.08 o 
  -8   3   1        2.88        5.90      2.52 o 
  -7   3   1       52.93       47.44      4.74 o 
  -6   3   1        8.33       11.42      1.25 o 
  -5   3   1       62.43       67.26      2.74 o 
  -4   3   1      546.56      483.05      5.10 o 
  -3   3   1     2670.12     2622.57     16.85 o 
  -2   3   1     9908.97    10156.08     38.58 o 
  -1   3   1     9869.14     9994.02     52.19 o 
   0   3   1      239.99      218.80      2.23 o 
   1   3   1      886.33      798.64      5.45 o 
   2   3   1      268.47      241.20      3.50 o 
   3   3   1        8.90        9.83      0.87 o 
   4   3   1       38.58       42.72      2.06 o 
   5   3   1     1499.11     1491.69     11.63 o 
   6   3   1      519.21      577.73      6.94 o 
   7   3   1        1.85        2.20      0.97 o 
   8   3   1        3.11        4.46      1.13 o 
   9   3   1       10.10       11.88      1.68 o 
  10   3   1       44.66       47.09      4.74 o 
  11   3   1        0.14        2.24      1.36 o 
  12   3   1        1.52        4.68      1.87 o 
  13   3   1       60.77       69.03      7.61 o 
  14   3   1       11.85       15.39      2.87 o 
  15   3   1        3.32        7.06      2.54 o 
  16   3   1      169.91      148.16     16.79 o 
  17   3   1      118.14      125.84     28.76 o 
 -17   4   1       13.13        7.73      4.67 o 
 -16   4   1       10.43        6.30      2.99 o 
 -15   4   1       12.81       13.78      3.35 o 
 -14   4   1       87.20       89.62     11.76 o 
 -13   4   1      462.38      477.71     10.25 o 
 -12   4   1       74.92       73.12      7.92 o 
 -11   4   1       10.58        6.88      1.97 o 
 -10   4   1       89.09       89.56      8.11 o 
  -9   4   1      106.40      109.74      5.81 o 
  -8   4   1      171.30      163.89      8.32 o 
  -7   4   1       31.05       27.31      3.50 o 
  -6   4   1        2.04        2.29      1.09 o 
  -5   4   1      189.34      193.14      5.07 o 
  -4   4   1      849.15      861.36      8.65 o 
  -3   4   1       26.07       24.01      1.51 o 
  -2   4   1     1337.06     1270.49     10.93 o 
  -1   4   1     1428.15     1438.06     20.52 o 
   0   4   1      183.12      155.68      2.32 o 
   1   4   1       12.84       13.47      1.09 o 
   2   4   1      247.32      203.69      2.49 o 
   3   4   1      109.14       83.26      2.15 o 
   4   4   1       13.78       12.10      1.03 o 
   5   4   1       23.77       25.51      1.93 o 
   6   4   1        5.98        4.98      1.04 o 
   7   4   1      802.40      778.67     12.52 o 
   8   4   1        6.53        8.41      1.29 o 
   9   4   1       31.90       30.30      3.15 o 
  10   4   1       64.25       68.30      7.04 o 
  11   4   1        0.95        2.19      1.35 o 
  12   4   1     1156.75     1219.51     20.08 o 
  13   4   1      754.61      785.54     19.32 o 
  14   4   1      254.41      251.62     16.90 o 
  15   4   1      219.16      231.99     15.94 o 
  16   4   1       46.66       39.14      8.65 o 
 -17   5   1       51.75       48.71      9.14 o 
 -16   5   1      123.16      115.72     18.23 o 
 -15   5   1        2.07        3.36      2.20 o 
 -14   5   1       15.56       19.61      3.13 o 
 -13   5   1       62.53       56.39      6.19 o 
 -12   5   1       19.55       21.76      3.50 o 
 -11   5   1      296.15      317.55     12.43 o 
 -10   5   1        1.54        2.91      1.57 o 
  -9   5   1      409.25      404.38      8.30 o 
  -8   5   1      226.76      219.39      6.46 o 
  -7   5   1      123.09      145.03      6.51 o 
  -6   5   1      184.51      214.34      3.96 o 
  -5   5   1      274.10      269.40      6.60 o 
  -4   5   1      122.60      123.17      3.80 o 
  -3   5   1      173.08      160.67      3.24 o 
  -2   5   1     1312.13     1398.59      9.02 o 
  -1   5   1     2499.82     2420.04     15.97 o 
   0   5   1       22.39       25.18      1.37 o 
   1   5   1        1.16        2.72      0.72 o 
   2   5   1      914.76      853.21     11.76 o 
   3   5   1      309.46      278.37      5.18 o 
   4   5   1       30.84       33.63      2.54 o 
   5   5   1      949.44     1006.86     16.98 o 
   6   5   1      768.77      836.75     11.29 o 
   7   5   1      117.17      122.41      4.82 o 
   8   5   1      140.90      147.75      5.68 o 
   9   5   1       76.98       88.07      6.82 o 
  10   5   1       15.76       16.59      2.57 o 
  11   5   1       14.76       17.95      2.95 o 
  12   5   1      420.81      461.44      8.30 o 
  13   5   1      727.59      804.19     22.64 o 
  14   5   1        0.01        2.92      2.33 o 
  15   5   1        2.27        4.02      2.54 o 
  16   5   1        3.29        3.00      1.92 o 
 -16   6   1      232.88      219.85     18.06 o 
 -15   6   1       73.37       62.67      9.09 o 
 -14   6   1        4.69        5.21      2.02 o 
 -13   6   1      134.00      129.02     10.39 o 
 -12   6   1       31.07       33.06      4.28 o 
 -11   6   1       27.01       30.11      4.35 o 
 -10   6   1      925.50      997.83     17.10 o 
  -9   6   1       95.84       90.60      7.17 o 
  -8   6   1      257.45      224.35      7.32 o 
  -7   6   1       45.00       53.16      4.58 o 
  -6   6   1        0.07        2.07      0.97 o 
  -5   6   1      170.37      172.72      3.60 o 
  -4   6   1       32.11       39.84      3.00 o 
  -3   6   1     1593.13     1716.32     15.12 o 
  -2   6   1     2481.87     2782.13     35.23 o 
  -1   6   1      104.35      104.41      5.05 o 
   0   6   1      275.25      282.25      3.97 o 
   1   6   1        2.02        3.70      0.61 o 
   2   6   1        0.49        1.41      0.71 o 
   3   6   1      403.54      427.20      4.51 o 
   4   6   1      278.45      299.89      3.82 o 
   5   6   1     1947.11     2102.07     26.72 o 
   6   6   1      209.43      202.11      7.35 o 
   7   6   1        0.15        1.25      0.81 o 
   8   6   1       92.04       95.41      5.31 o 
   9   6   1       19.25       23.28      3.55 o 
  10   6   1       12.15       17.08      3.40 o 
  11   6   1       11.41       14.30      3.02 o 
  12   6   1      682.01      765.77     26.13 o 
  13   6   1      164.34      184.00     22.05 o 
  14   6   1       11.41       13.18      3.65 o 
  15   6   1       88.90       92.48     13.06 o 
  16   6   1       91.13       84.54     16.85 o 
 -16   7   1      385.20      475.12     25.86 o 
 -15   7   1      207.21      238.65     10.05 o 
 -14   7   1       64.58       67.91      9.00 o 
 -13   7   1       64.48       70.09      7.96 o 
 -12   7   1      265.08      258.22     14.35 o 
 -11   7   1      189.22      210.21      8.36 o 
 -10   7   1     1085.19     1090.32     17.72 o 
  -9   7   1     3917.85     4216.90     51.91 o 
  -8   7   1      118.25      141.42     12.02 o 
  -7   7   1      364.11      357.38      7.73 o 
  -6   7   1       20.06       21.28      2.54 o 
  -5   7   1       12.27       18.55      2.52 o 
  -4   7   1      400.40      399.54      7.85 o 
  -3   7   1        3.51        2.70      0.62 o 
  -2   7   1     1652.32     1933.88     18.59 o 
  -1   7   1      591.17      540.48     15.65 o 
   0   7   1      441.58      448.34      4.51 o 
   1   7   1      103.68      117.23      2.66 o 
   2   7   1       75.06       71.37      3.47 o 
   3   7   1       61.25       65.98      4.02 o 
   4   7   1      724.64      741.78      6.72 o 
   5   7   1     1094.56     1163.81     20.68 o 
   6   7   1      385.23      360.69      5.88 o 
   7   7   1        4.00        7.93      1.66 o 
   8   7   1        0.00        2.41      1.30 o 
   9   7   1        0.13        4.29      1.39 o 
  10   7   1       65.70       66.13      7.40 o 
  11   7   1      186.85      181.74     13.48 o 
  12   7   1       67.69       85.32     10.97 o 
  13   7   1       67.64       68.34      8.98 o 
  14   7   1       26.61       29.31      6.56 o 
  15   7   1       32.13       35.84      7.17 o 
 -15   8   1       41.62       31.68      9.09 o 
 -14   8   1       25.44       24.01      3.73 o 
 -13   8   1      208.74      233.62     18.76 o 
 -12   8   1      229.81      248.03     11.44 o 
 -11   8   1      177.94      188.06      8.39 o 
 -10   8   1        2.88        5.40      2.05 o 
  -9   8   1      734.08      757.95     11.32 o 
  -8   8   1      663.92      756.89     18.54 o 
  -7   8   1       10.14       15.10      2.15 o 
  -6   8   1      115.69      123.69      8.44 o 
  -5   8   1       20.24       19.78      2.30 o 
  -4   8   1      378.89      362.35      9.41 o 
  -3   8   1      195.65      205.04      9.84 o 
  -2   8   1      252.74      281.22      5.77 o 
  -1   8   1     1790.99     1881.40     18.11 o 
   0   8   1       43.32       44.17      2.39 o 
   1   8   1       15.50       19.36      1.92 o 
   2   8   1       41.92       44.90      3.57 o 
   3   8   1      205.45      186.90      4.11 o 
   4   8   1        4.89        5.49      1.28 o 
   5   8   1      111.11      111.46      4.98 o 
   6   8   1     2602.90     2682.21     26.22 o 
   7   8   1      466.78      469.90      9.78 o 
   8   8   1       80.91       85.47      7.88 o 
   9   8   1       76.63       79.43      6.94 o 
  10   8   1      256.97      268.08      8.00 o 
  11   8   1      363.01      377.50     11.36 o 
  12   8   1      181.06      223.77     18.10 o 
  13   8   1       20.94       24.87      5.21 o 
  14   8   1      320.21      367.60     10.17 o 
  15   8   1      114.96      109.11     13.90 o 
 -15   9   1        5.02        5.61      3.34 o 
 -14   9   1        0.02        3.95      2.18 o 
 -13   9   1       78.25       75.32      8.04 o 
 -12   9   1       74.88       76.48      8.30 o 
 -11   9   1       94.39       95.18     11.73 o 
 -10   9   1      186.02      167.80     11.94 o 
  -9   9   1       61.09       65.50      6.72 o 
  -8   9   1       65.43       67.97      7.73 o 
  -7   9   1        1.08        3.16      1.41 o 
  -6   9   1        6.81        4.22      1.63 o 
  -5   9   1      177.33      176.31      7.99 o 
  -4   9   1      269.97      282.01      7.31 o 
  -3   9   1       49.10       47.79      5.94 o 
  -2   9   1        1.29        2.41      1.35 o 
  -1   9   1      232.59      245.12      7.65 o 
   0   9   1      367.40      418.98      6.44 o 
   1   9   1       54.00       51.39      3.25 o 
   2   9   1      114.35      117.90      5.17 o 
   3   9   1      149.36      152.70      4.23 o 
   4   9   1       32.65       31.30      2.89 o 
   5   9   1      186.87      161.36      6.62 o 
   6   9   1     1453.40     1521.74     18.49 o 
   7   9   1        6.06        5.22      1.85 o 
   8   9   1      282.82      265.51      7.74 o 
   9   9   1        4.91        4.05      2.25 o 
  10   9   1       27.76       19.65      3.17 o 
  11   9   1        0.84        3.40      2.26 o 
  12   9   1       11.74       13.69      7.12 o 
  13   9   1       39.65       41.18      9.24 o 
  14   9   1      107.18      122.64     14.59 o 
 -14  10   1       11.30       14.05      4.24 o 
 -13  10   1       14.99       25.65      6.16 o 
 -12  10   1      133.70      132.76     11.22 o 
 -11  10   1      599.11      675.06     25.15 o 
 -10  10   1      217.40      240.11     13.75 o 
  -9  10   1       13.68       16.01      2.60 o 
  -8  10   1        0.34        4.96      2.24 o 
  -7  10   1       14.42        7.63      2.18 o 
  -6  10   1       82.56       92.01      7.73 o 
  -5  10   1      191.65      170.43      4.67 o 
  -4  10   1      563.71      557.02     10.53 o 
  -3  10   1      649.68      651.42     17.01 o 
  -2  10   1        3.78        5.22      1.51 o 
  -1  10   1        2.42        2.83      1.17 o 
   0  10   1      278.88      272.69      5.08 o 
   1  10   1       23.87       21.68      1.66 o 
   2  10   1       92.92       81.70      6.38 o 
   3  10   1       43.53       42.07      3.33 o 
   4  10   1       50.03       45.24      5.32 o 
   5  10   1       64.79       64.70      6.05 o 
   6  10   1        1.16        3.10      1.51 o 
   7  10   1      879.06      910.61     11.38 o 
   8  10   1        8.67       13.54      3.00 o 
   9  10   1       50.69       37.33      4.97 o 
  10  10   1        0.34        2.73      2.25 o 
  11  10   1        2.88        6.35      2.47 o 
  12  10   1      147.37      148.07     15.37 o 
  13  10   1      474.62      579.51     21.80 o 
  14  10   1       22.24       10.27      4.22 o 
 -13  11   1        1.91        4.18      2.98 o 
 -12  11   1        0.95        6.29      2.49 o 
 -11  11   1        2.57        7.30      3.30 o 
 -10  11   1       12.12       11.66      2.98 o 
  -9  11   1       25.22       26.56      5.20 o 
  -8  11   1       33.94       39.61      5.47 o 
  -7  11   1       99.31       99.27     14.89 o 
  -6  11   1       11.12       12.81      2.35 o 
  -5  11   1       17.58       18.23      5.97 o 
  -4  11   1      198.79      188.40     10.23 o 
  -3  11   1      470.50      424.85      9.62 o 
  -2  11   1      153.32      160.02      6.90 o 
  -1  11   1      135.01      136.68     12.46 o 
   0  11   1        0.45        1.86      0.90 o 
   1  11   1        3.61        1.74      1.09 o 
   2  11   1        1.05        1.23      0.46 o 
   3  11   1        0.01        0.81      0.77 o 
   4  11   1        2.05        3.44      1.25 o 
   5  11   1      634.80      631.70     10.70 o 
   6  11   1      396.15      399.63      9.16 o 
   7  11   1       41.03       41.42      6.14 o 
   8  11   1       17.35       18.76      2.95 o 
   9  11   1       15.10       14.38      2.88 o 
  10  11   1        9.02       14.28      3.42 o 
  11  11   1        9.09       13.51      3.95 o 
  12  11   1       11.40       11.26      8.22 o 
  13  11   1       17.36       10.87      4.25 o 
 -13  12   1       10.01       12.94      4.93 o 
 -12  12   1        0.29        8.72      4.78 o 
 -11  12   1        6.57        9.91      3.33 o 
 -10  12   1       64.64       67.62     12.93 o 
  -9  12   1       54.75       50.39      9.05 o 
  -8  12   1        1.33        4.60      2.42 o 
  -7  12   1      215.51      196.09     12.17 o 
  -6  12   1       23.88       18.10      4.19 o 
  -5  12   1       50.57       44.98      5.60 o 
  -4  12   1       22.52       24.19      4.21 o 
  -3  12   1       80.84       91.46      9.41 o 
  -2  12   1     1337.73     1345.26     15.21 o 
  -1  12   1      161.65      144.44      9.16 o 
   0  12   1       35.30       41.63      5.99 o 
   1  12   1        0.11        1.71      1.42 o 
   2  12   1       62.44       60.39      7.76 o 
   3  12   1      119.51      105.76      4.82 o 
   4  12   1      197.60      179.73      5.79 o 
   5  12   1      466.64      486.77     27.71 o 
   6  12   1      185.59      165.33      6.45 o 
   7  12   1      106.94       85.79      9.97 o 
   8  12   1        2.52        3.60      1.71 o 
   9  12   1      122.25      112.34     19.52 o 
  10  12   1       16.27       16.63      4.76 o 
  11  12   1        0.01        6.36      2.41 o 
  12  12   1        4.67        4.75      4.03 o 
 -12  13   1       11.74       13.44      4.91 o 
 -11  13   1        0.46        2.53      1.48 o 
 -10  13   1       84.51       89.47     17.13 o 
  -9  13   1        0.46        2.49      2.13 o 
  -8  13   1       24.53       27.67      4.81 o 
  -7  13   1       76.50       78.35     11.67 o 
  -6  13   1        0.60        1.55      1.79 o 
  -5  13   1       47.95       50.86      6.77 o 
  -4  13   1      149.47      111.46     10.08 o 
  -3  13   1       65.36       56.08      8.92 o 
  -2  13   1       52.29       47.12      5.13 o 
  -1  13   1        7.99        4.58      2.23 o 
   0  13   1        1.29        1.81      1.27 o 
   1  13   1       20.11       16.20      2.61 o 
   2  13   1        1.90        1.67      1.32 o 
   3  13   1        0.00        2.64      1.37 o 
   4  13   1       74.64       61.81     12.56 o 
   5  13   1      813.75      939.82     20.58 o 
   6  13   1      180.41      207.72     18.83 o 
   7  13   1      154.43      136.26     18.37 o 
   8  13   1        9.83       11.53      4.15 o 
   9  13   1       11.80        9.09      9.49 o 
  10  13   1       41.01       53.32     15.50 o 
  11  13   1        1.43        3.27      3.41 o 
 -10  14   1        0.20        4.48      3.68 o 
  -9  14   1       23.07       22.21      7.22 o 
  -8  14   1       62.48       54.84     11.88 o 
  -7  14   1        0.30        3.40      2.84 o 
  -6  14   1        6.21        5.83      2.69 o 
  -5  14   1       10.68       10.61      4.67 o 
  -4  14   1       29.32       22.79      4.30 o 
  -3  14   1        0.68        6.95      2.95 o 
  -2  14   1        3.80        7.84      3.52 o 
  -1  14   1       10.68       15.42      4.48 o 
   0  14   1      103.11      101.14     20.75 o 
   1  14   1        6.07        6.77      3.27 o 
   2  14   1       90.30       91.14     15.63 o 
   3  14   1        0.25        5.94      2.85 o 
   4  14   1      205.69      216.89     17.81 o 
   5  14   1      222.28      243.36     19.63 o 
   6  14   1      285.55      280.37     18.14 o 
   7  14   1      154.63      145.63     17.55 o 
   8  14   1       22.59       23.25     11.23 o 
   9  14   1       18.44       13.70      6.41 o 
  10  14   1        2.25        3.74      4.94 o 
  -9  15   1      434.33      503.21     28.36 o 
  -8  15   1      426.77      490.76     17.10 o 
  -7  15   1        0.06        7.48      3.48 o 
  -6  15   1        5.36        5.73      3.37 o 
  -5  15   1        9.00        4.95      3.66 o 
  -4  15   1       16.37       17.19      5.55 o 
  -3  15   1       67.76       51.44     12.41 o 
  -2  15   1       68.15       48.03     11.98 o 
  -1  15   1       16.05       17.90      4.52 o 
   0  15   1       51.56       54.09     12.00 o 
   1  15   1       43.09       44.30     12.06 o 
   2  15   1       21.35       19.44      4.77 o 
   3  15   1       77.84       60.84     17.05 o 
   4  15   1       67.13       49.69     12.33 o 
   5  15   1      306.67      362.41     13.30 o 
   6  15   1      128.12      149.16     22.85 o 
   7  15   1       26.11       22.45      6.82 o 
   8  15   1        2.93        5.88      5.95 o 
   9  15   1       36.65       24.92     14.57 o 
  -7  16   1        6.60        1.89      2.83 o 
  -6  16   1        7.19        2.80      5.25 o 
  -5  16   1        9.84       10.47      4.28 o 
  -4  16   1       29.70       29.53      7.06 o 
  -3  16   1       10.15        5.38      3.81 o 
  -2  16   1      144.05      149.32     14.53 o 
  -1  16   1       15.89       12.28      4.25 o 
   0  16   1       21.48       17.62      4.98 o 
   1  16   1        0.11        2.63      2.46 o 
   2  16   1        2.10        5.45      3.68 o 
   3  16   1       30.97       32.93      7.23 o 
   4  16   1        3.77        6.81      3.84 o 
   5  16   1        2.32        2.19      2.10 o 
   6  16   1       46.05       38.62     21.18 o 
   7  16   1        0.04        8.35      7.15 o 
  -5  17   1        6.01        7.40      3.84 o 
  -4  17   1       93.10       85.53     18.61 o 
  -3  17   1       42.64       49.29     12.86 o 
  -2  17   1        9.10        6.48      2.83 o 
  -1  17   1       70.59       59.14     18.96 o 
   0  17   1       64.84       45.64     23.85 o 
   1  17   1       26.44       29.25      9.95 o 
   2  17   1        0.74        4.88      3.80 o 
   3  17   1        5.42        7.32      4.67 o 
   4  17   1        2.52        2.55      3.22 o 
 -17   0   2      116.85       94.16     15.90 o 
 -16   0   2        4.24        8.15      3.89 o 
 -15   0   2      573.21      574.46     15.39 o 
 -14   0   2      564.97      591.27     22.32 o 
 -13   0   2       31.70       28.61      6.80 o 
 -12   0   2       46.93       46.24      8.15 o 
 -11   0   2      100.20      131.53     15.17 o 
 -10   0   2      886.35      865.71     29.30 o 
  -9   0   2      135.09      123.56     15.31 o 
  -8   0   2      526.70      540.90     21.38 o 
  -7   0   2     1328.51     1310.96     16.72 o 
  -6   0   2      832.12      974.67     24.92 o 
  -5   0   2      692.74      679.44     18.99 o 
  -4   0   2     1155.96     1132.35     21.78 o 
  -3   0   2     2028.73     1983.41     14.10 o 
  -2   0   2     1580.25     1454.79      9.71 o 
  -1   0   2      899.74      803.61     11.65 o 
   0   0   2     2001.02     1769.20     14.96 o 
   1   0   2    12728.31    12911.06     86.09 o 
   2   0   2    62986.79    66307.02     91.54 o 
   3   0   2    12670.30    12673.36     52.09 o 
   4   0   2       17.13       22.17      2.68 o 
   5   0   2       63.58       61.37      5.24 o 
   6   0   2       81.94       93.44      3.65 o 
   7   0   2      183.66      166.03      6.71 o 
   8   0   2        9.20        6.48      2.66 o 
   9   0   2       16.99       14.84      2.94 o 
  10   0   2      329.20      348.56     29.20 o 
  11   0   2      190.98      212.75     20.88 o 
  12   0   2       42.44       41.82      6.23 o 
  13   0   2        0.45        1.64      1.48 o 
  14   0   2        0.22        2.47      3.09 o 
  15   0   2      111.00      136.91     33.94 o 
  16   0   2       13.48        8.22      4.34 o 
 -17   1   2       22.94       17.26      4.98 o 
 -16   1   2       66.63       55.82      9.16 o 
 -15   1   2      154.73      146.99     13.00 o 
 -14   1   2       20.51       18.47      3.04 o 
 -13   1   2       36.75       35.18      4.51 o 
 -12   1   2       31.78       39.07      4.31 o 
 -11   1   2      139.18      178.42     13.73 o 
 -10   1   2      406.00      403.65      6.91 o 
  -9   1   2      552.69      552.20     19.12 o 
  -8   1   2       17.37       20.24      2.52 o 
  -7   1   2       28.38       29.87      3.26 o 
  -6   1   2     1159.30     1215.82     18.13 o 
  -5   1   2      727.30      706.76      6.39 o 
  -4   1   2      912.39      895.57      7.28 o 
  -3   1   2     9843.96     9778.42     41.69 o 
  -2   1   2     1873.55     1791.35      9.11 o 
  -1   1   2      161.11      136.40      2.16 o 
   0   1   2      406.93      372.71      5.07 o 
   1   1   2      464.17      420.13      3.54 o 
   2   1   2     2419.54     2166.95     10.45 o 
   3   1   2     6069.34     5915.68     41.23 o 
   5   1   2      613.67      635.11      9.60 o 
   6   1   2      594.19      563.72      6.39 o 
   7   1   2       98.17       93.11      3.86 o 
   8   1   2       80.03       84.06      5.04 o 
   9   1   2      221.16      225.31      7.49 o 
  10   1   2       90.10       91.79      7.73 o 
  11   1   2      111.67      115.68      4.86 o 
  12   1   2       36.49       31.01      4.21 o 
  13   1   2        1.36        2.51      1.56 o 
  14   1   2       14.84       19.43      4.70 o 
  15   1   2       16.66       12.52      5.72 o 
  16   1   2        2.38        3.08      3.80 o 
 -17   2   2        3.78        5.51      1.94 o 
 -16   2   2       55.38       47.72      8.42 o 
 -15   2   2        5.36        3.55      2.63 o 
 -14   2   2       26.30       24.29      3.50 o 
 -13   2   2      684.22      713.67     12.11 o 
 -12   2   2      495.92      511.51     11.47 o 
 -11   2   2      197.06      210.79      9.58 o 
 -10   2   2      411.24      437.16     10.25 o 
  -9   2   2        2.46        2.29      1.62 o 
  -8   2   2      166.76      196.09      6.83 o 
  -7   2   2        0.45        1.63      1.54 o 
  -6   2   2      140.54      131.20     10.79 o 
  -5   2   2        0.47        1.38      0.65 o 
  -4   2   2     2810.45     2639.78     13.43 o 
  -3   2   2    20642.33    21916.01     62.32 o 
  -2   2   2     8829.97     8941.40     23.59 o 
  -1   2   2      241.23      206.76      2.81 o 
   0   2   2     5844.42     5554.78     17.90 o 
   1   2   2     3852.56     3754.74     14.50 o 
   2   2   2        1.41        2.18      0.74 o 
   3   2   2      505.79      484.90      5.70 o 
   4   2   2     3472.42     3499.91     29.51 o 
   5   2   2       40.64       30.40      1.97 o 
   6   2   2      152.99      145.43      3.51 o 
   7   2   2        9.08        8.43      0.90 o 
   8   2   2       16.03       13.28      1.48 o 
   9   2   2       15.14       18.17      2.00 o 
  10   2   2      141.01      126.79     10.61 o 
  11   2   2     1412.92     1389.33     27.94 o 
  12   2   2       49.89       54.31      6.26 o 
  13   2   2       30.48       34.66      6.47 o 
  14   2   2        1.13        3.95      3.08 o 
  15   2   2       19.33       17.06      5.97 o 
  16   2   2        7.87        8.86      4.18 o 
 -17   3   2       13.98       13.90      4.41 o 
 -16   3   2        3.09        6.19      2.65 o 
 -15   3   2        1.28        3.46      2.36 o 
 -14   3   2      120.00      114.22     10.59 o 
 -13   3   2        0.02        1.33      1.76 o 
 -12   3   2      167.02      171.57      9.72 o 
 -11   3   2      433.91      408.88     14.36 o 
 -10   3   2      146.41      144.68      6.73 o 
  -9   3   2      281.52      280.06     14.67 o 
  -8   3   2       13.25       18.97      2.85 o 
  -7   3   2     1756.96     1879.11     23.13 o 
  -6   3   2     1909.73     1995.86     19.18 o 
  -5   3   2     1127.57     1233.91     18.48 o 
  -4   3   2        0.19        1.84      0.73 o 
  -3   3   2      565.83      558.52      6.87 o 
  -2   3   2     4361.15     4294.10     20.12 o 
  -1   3   2        0.02        2.34      0.67 o 
   0   3   2      369.60      316.11      3.38 o 
   1   3   2     2527.62     2332.29     13.45 o 
   2   3   2       25.61       21.41      1.24 o 
   3   3   2     3177.11     3101.31     14.45 o 
   4   3   2     4463.78     4579.98     55.86 o 
   5   3   2      411.84      455.09      6.45 o 
   6   3   2        2.03        6.73      1.44 o 
   7   3   2       75.04       73.70      4.67 o 
   8   3   2      186.19      170.95      4.51 o 
   9   3   2       18.71       19.87      1.98 o 
  10   3   2       39.10       34.37      3.63 o 
  11   3   2      427.69      489.65     10.21 o 
  12   3   2      353.25      314.76      9.77 o 
  13   3   2      321.32      342.22     14.53 o 
  14   3   2       66.77       55.04      8.41 o 
  15   3   2       22.05       20.83      4.78 o 
  16   3   2        4.39        4.21      3.37 o 
 -17   4   2       26.54       25.97      5.59 o 
 -16   4   2       33.85       31.79      5.13 o 
 -15   4   2       14.29       12.36      2.99 o 
 -14   4   2       39.17       31.11      5.20 o 
 -13   4   2       12.86       10.31      2.79 o 
 -12   4   2      170.40      196.45     12.61 o 
 -11   4   2       84.04       83.51     10.11 o 
 -10   4   2      577.15      560.28      9.17 o 
  -9   4   2      123.72      134.49      6.10 o 
  -8   4   2      278.09      286.18      7.12 o 
  -7   4   2       19.47       19.35      2.17 o 
  -6   4   2      101.79       98.01      7.07 o 
  -5   4   2       48.76       48.20      3.81 o 
  -4   4   2      442.75      527.99      7.81 o 
  -3   4   2        9.80        5.41      0.64 o 
  -2   4   2     1976.43     1979.31     17.38 o 
  -1   4   2      751.70      738.98      9.99 o 
   0   4   2      191.66      191.13      3.48 o 
   1   4   2        4.13        7.67      0.82 o 
   2   4   2      258.46      227.55      2.94 o 
   3   4   2      339.70      350.25      3.86 o 
   4   4   2        3.29        2.29      0.77 o 
   5   4   2      345.44      366.03      4.18 o 
   6   4   2      507.04      496.80      7.60 o 
   7   4   2      165.18      175.41      3.94 o 
   8   4   2       16.34       18.74      2.10 o 
   9   4   2       80.50       88.52      6.89 o 
  10   4   2      194.15      180.33     16.11 o 
  11   4   2       27.67       40.98      4.78 o 
  12   4   2      141.56      129.73     15.59 o 
  13   4   2      159.34      199.40     11.12 o 
  14   4   2        0.02        3.00      2.90 o 
  15   4   2       91.74       86.17     16.05 o 
  16   4   2        8.11        3.60      2.73 o 
 -17   5   2        0.21        4.48      2.44 o 
 -16   5   2       18.50       16.97      3.77 o 
 -15   5   2       67.45       70.58      9.29 o 
 -14   5   2      104.98       87.06     12.37 o 
 -13   5   2      211.62      201.77      9.56 o 
 -12   5   2      780.65      765.29     10.93 o 
 -11   5   2     1420.55     1474.08     38.96 o 
 -10   5   2        2.85        4.04      1.91 o 
  -9   5   2      326.36      345.73      7.74 o 
  -8   5   2      692.75      677.83     11.11 o 
  -7   5   2       35.06       31.32      2.94 o 
  -6   5   2      372.29      350.54      7.37 o 
  -5   5   2      367.36      354.76      5.53 o 
  -4   5   2     6686.95     7605.23     22.70 o 
  -3   5   2       12.56       11.61      1.21 o 
  -2   5   2      187.61      190.49      2.17 o 
  -1   5   2       44.86       42.61      2.64 o 
   0   5   2     1295.94     1248.50     11.85 o 
   1   5   2       21.97       23.78      1.73 o 
   2   5   2      324.83      326.08      3.77 o 
   3   5   2      498.49      490.25      4.36 o 
   4   5   2        2.04        1.89      0.67 o 
   5   5   2      898.04      950.85     16.57 o 
   6   5   2        0.07        2.00      0.79 o 
   7   5   2      147.56      145.59      3.73 o 
   8   5   2      393.55      412.71      5.26 o 
   9   5   2      279.82      257.08     11.37 o 
  10   5   2        0.05        2.45      1.58 o 
  11   5   2      313.44      314.03     12.31 o 
  12   5   2      517.96      553.24     38.86 o 
  13   5   2      264.07      269.53     10.57 o 
  14   5   2        2.38        5.41      2.54 o 
  15   5   2       60.17       39.64      9.23 o 
  16   5   2       15.87       11.22      6.38 o 
 -16   6   2       12.66        6.63      3.11 o 
 -15   6   2        4.82        4.18      1.64 o 
 -14   6   2        4.43        6.45      2.32 o 
 -13   6   2       29.31       25.33      4.47 o 
 -12   6   2        8.26        5.37      2.36 o 
 -11   6   2       90.86       96.84      9.18 o 
 -10   6   2        5.78        8.34      2.02 o 
  -9   6   2      210.29      191.94      9.32 o 
  -8   6   2       42.24       53.09      6.40 o 
  -7   6   2      262.72      242.17      7.69 o 
  -6   6   2        0.71        0.97      0.84 o 
  -5   6   2       28.99       27.98      2.60 o 
  -4   6   2      527.87      536.02      7.64 o 
  -3   6   2      154.43      154.86      3.49 o 
  -1   6   2        0.07        3.57      1.24 o 
   0   6   2      196.28      187.29      5.50 o 
   1   6   2     1888.58     1907.58     14.27 o 
   2   6   2      764.71      814.12      6.13 o 
   3   6   2      904.48      937.16      8.12 o 
   4   6   2       24.51       26.93      2.37 o 
   5   6   2       87.31       99.87      3.82 o 
   6   6   2        0.15        1.16      0.72 o 
   7   6   2        3.04        2.33      1.16 o 
   8   6   2       21.38       19.40      2.36 o 
   9   6   2       73.37       73.77      6.25 o 
  10   6   2       22.63       23.48      3.32 o 
  11   6   2      521.51      535.00     19.07 o 
  12   6   2      116.66      105.39     13.20 o 
  13   6   2        2.68        7.31      3.25 o 
  14   6   2       76.86       75.66     12.05 o 
  15   6   2        0.09        4.42      2.63 o 
 -16   7   2        2.87        5.22      2.94 o 
 -15   7   2        1.03        5.53      2.84 o 
 -14   7   2        0.83        2.84      2.41 o 
 -13   7   2       13.45       10.16      2.63 o 
 -12   7   2        1.49        4.38      1.90 o 
 -11   7   2       14.65       15.17      2.86 o 
 -10   7   2      648.54      642.41     17.46 o 
  -9   7   2      162.05      170.59      9.19 o 
  -8   7   2       11.84       13.83      2.09 o 
  -7   7   2        0.83        1.88      1.01 o 
  -6   7   2        6.86        3.62      1.61 o 
  -5   7   2       46.05       49.46      4.37 o 
  -4   7   2        4.88        2.51      0.76 o 
  -3   7   2      178.38      179.86      7.33 o 
  -2   7   2     1126.07     1259.27     16.57 o 
  -1   7   2        3.49        6.95      1.71 o 
   0   7   2       12.11       13.21      2.36 o 
   1   7   2        4.03        4.56      0.91 o 
   2   7   2      139.53      137.48      3.06 o 
   3   7   2       25.10       30.89      2.93 o 
   4   7   2      377.37      386.23      5.80 o 
   5   7   2       30.35       29.33      2.87 o 
   6   7   2      203.56      221.02      9.62 o 
   7   7   2       45.93       43.37      4.01 o 
   8   7   2        7.26       10.08      1.92 o 
   9   7   2       76.45       81.79      8.21 o 
  10   7   2        9.89       12.17      4.66 o 
  11   7   2        6.30        6.23      2.42 o 
  12   7   2        6.54       10.53      3.72 o 
  13   7   2        7.93        6.83      2.43 o 
  14   7   2       37.47       39.79      7.17 o 
  15   7   2        3.51        4.81      2.24 o 
 -15   8   2       17.03       16.84      3.96 o 
 -14   8   2        0.69        2.58      1.75 o 
 -13   8   2        2.26        6.34      1.95 o 
 -12   8   2      265.99      267.03      8.22 o 
 -11   8   2        6.88        9.03      2.45 o 
 -10   8   2       16.49       23.43      3.33 o 
  -9   8   2     1141.75     1201.35     13.76 o 
  -8   8   2       11.40       12.84      2.15 o 
  -7   8   2        4.47        3.42      1.45 o 
  -6   8   2       50.02       59.00      4.39 o 
  -5   8   2       11.64        6.86      1.42 o 
  -4   8   2      442.96      462.36      5.22 o 
  -3   8   2      229.32      252.64      7.31 o 
  -2   8   2      222.83      251.70     10.41 o 
  -1   8   2      468.39      499.76     11.76 o 
   0   8   2        4.30        2.79      1.49 o 
   1   8   2       60.74       47.27      2.79 o 
   2   8   2       38.74       38.62      3.49 o 
   3   8   2        0.26        2.71      0.75 o 
   4   8   2       26.89       26.31      2.86 o 
   5   8   2        0.00        1.57      0.88 o 
   6   8   2      191.76      192.76      8.05 o 
   7   8   2      128.66      129.81     12.16 o 
   8   8   2       27.47       29.13      3.85 o 
   9   8   2        2.28        3.81      1.43 o 
  10   8   2        1.89        2.77      1.45 o 
  11   8   2       50.92       51.75      7.65 o 
  12   8   2       66.32       62.83     10.07 o 
  13   8   2      127.55      112.16     17.84 o 
  14   8   2      168.02      180.31     10.31 o 
 -15   9   2        0.25        3.95      3.42 o 
 -14   9   2        0.66        4.82      2.22 o 
 -13   9   2        8.77        9.40      2.27 o 
 -12   9   2        0.13        2.36      1.35 o 
 -11   9   2      254.48      255.45     12.84 o 
 -10   9   2        0.15        4.01      1.80 o 
  -9   9   2        5.63        3.90      1.47 o 
  -8   9   2      278.67      286.23      7.47 o 
  -7   9   2      139.83      129.16      5.23 o 
  -6   9   2      452.05      448.03      8.59 o 
  -5   9   2      263.40      248.05      5.28 o 
  -4   9   2        0.08        1.51      1.51 o 
  -3   9   2      285.67      264.51     15.11 o 
  -2   9   2       42.57       49.03      6.05 o 
  -1   9   2      133.58      136.20      5.93 o 
   0   9   2       15.40       19.26      3.18 o 
   1   9   2        7.48        7.84      1.45 o 
   2   9   2        0.81        1.10      0.77 o 
   3   9   2        1.93        1.66      0.82 o 
   4   9   2       24.81       24.01      2.59 o 
   5   9   2       53.54       54.73      4.42 o 
   6   9   2      112.52      123.35      6.82 o 
   7   9   2       82.26       86.20      8.43 o 
   8   9   2      229.75      250.41      7.64 o 
   9   9   2       35.97       35.71      6.09 o 
  10   9   2       82.48       92.23     10.87 o 
  11   9   2       65.46       60.90     10.82 o 
  12   9   2       51.93       41.51      9.88 o 
  13   9   2        0.03        2.12      1.75 o 
  14   9   2       84.68       63.77     15.88 o 
 -14  10   2        0.92        5.81      3.36 o 
 -13  10   2        0.14        2.55      2.74 o 
 -12  10   2        0.90        2.28      2.02 o 
 -11  10   2      237.50      253.19     13.16 o 
 -10  10   2      211.79      195.47     10.82 o 
  -9  10   2      147.90      121.81      9.29 o 
  -8  10   2       51.53       46.61      7.10 o 
  -7  10   2        0.03        2.10      1.46 o 
  -6  10   2        9.74       11.34      2.06 o 
  -5  10   2        4.01        3.00      2.27 o 
  -4  10   2      109.65      120.13      8.20 o 
  -3  10   2     1159.70     1217.95     20.77 o 
  -2  10   2      354.19      326.71     14.97 o 
  -1  10   2      616.44      657.58     10.70 o 
   0  10   2        2.25        4.31      2.15 o 
   1  10   2       11.77       11.79      3.10 o 
   2  10   2       65.22       55.76      6.88 o 
   3  10   2        8.41        9.24      1.70 o 
   4  10   2       64.82       59.79      7.11 o 
   5  10   2      178.52      176.60      7.37 o 
   6  10   2      724.80      750.87     10.50 o 
   7  10   2       73.79       79.79      7.91 o 
   8  10   2       98.34       92.43      9.21 o 
   9  10   2      133.30      137.20     12.46 o 
  10  10   2       16.68       11.68      2.85 o 
  11  10   2      180.12      167.90     16.88 o 
  12  10   2       15.46        9.08      4.67 o 
  13  10   2      121.27       99.58     19.14 o 
 -13  11   2        1.22        4.98      2.28 o 
 -12  11   2       18.37       25.88      5.05 o 
 -11  11   2       48.65       48.82      8.79 o 
 -10  11   2       68.73       66.64     10.34 o 
  -9  11   2      162.66      159.70     18.39 o 
  -8  11   2        0.13        4.89      2.43 o 
  -7  11   2        6.06        2.64      2.29 o 
  -6  11   2       43.28       37.87      4.98 o 
  -5  11   2       48.29       60.56      8.79 o 
  -4  11   2     1034.60     1070.39     14.52 o 
  -3  11   2        1.80        3.16      2.67 o 
  -2  11   2      283.60      300.90      8.43 o 
  -1  11   2      329.87      317.40     11.99 o 
   0  11   2      396.22      396.95      8.73 o 
   1  11   2       57.46       69.57      7.79 o 
   2  11   2        6.68        4.62      0.87 o 
   3  11   2     1454.76     1549.95     15.74 o 
   4  11   2     3433.76     3747.22     20.61 o 
   5  11   2      531.16      543.46     13.36 o 
   6  11   2        0.03        1.94      1.13 o 
   7  11   2      200.62      201.48      9.39 o 
   8  11   2      335.65      368.69      9.52 o 
   9  11   2       93.03       79.59     14.03 o 
  10  11   2       51.98       48.66      9.00 o 
  11  11   2      159.76      164.30     16.65 o 
  12  11   2       56.20       49.13     12.90 o 
  13  11   2        6.40        8.19      3.71 o 
 -13  12   2       38.97       31.03      7.33 o 
 -12  12   2       51.69       43.64      9.77 o 
 -11  12   2      140.10      146.53     17.81 o 
 -10  12   2       55.96       74.98     13.35 o 
  -9  12   2        0.31        3.06      2.80 o 
  -8  12   2        5.43        5.21      2.55 o 
  -7  12   2        0.61        4.98      2.18 o 
  -6  12   2       21.87       25.88      4.43 o 
  -5  12   2       37.36       33.35      4.70 o 
  -4  12   2       10.79       13.11      3.15 o 
  -3  12   2      121.58      111.28      8.41 o 
  -2  12   2      136.13      172.14     12.78 o 
  -1  12   2      126.52      153.92      7.14 o 
   0  12   2       22.31       30.82      6.54 o 
   1  12   2       48.76       48.95      6.65 o 
   2  12   2       45.56       45.31      6.38 o 
   3  12   2      259.40      259.65     14.04 o 
   4  12   2       16.84       15.80      2.82 o 
   5  12   2       70.14       49.45      5.85 o 
   6  12   2      126.68      118.19      9.23 o 
   7  12   2       31.53       25.06      4.34 o 
   8  12   2       19.77       19.98      4.02 o 
   9  12   2        0.13        1.11      2.01 o 
  10  12   2       27.13       17.25      5.14 o 
  11  12   2        2.98        9.28      3.90 o 
  12  12   2       56.58       42.13     14.79 o 
 -12  13   2       50.97       42.45     10.43 o 
 -11  13   2       82.84       71.38     12.44 o 
 -10  13   2        0.09        1.81      1.85 o 
  -9  13   2       35.98       35.97      6.26 o 
  -8  13   2       20.24       16.24      4.56 o 
  -7  13   2       13.15       12.36      2.98 o 
  -6  13   2       61.03       55.44      8.26 o 
  -5  13   2      149.85      137.75     10.29 o 
  -4  13   2      378.94      349.35     15.88 o 
  -3  13   2       73.52       72.47     10.52 o 
  -2  13   2       24.75       16.52      3.20 o 
  -1  13   2       47.96       50.79      7.63 o 
   0  13   2        4.68        3.99      1.99 o 
   1  13   2      178.47      179.70      8.26 o 
   2  13   2      108.70      112.38     12.25 o 
   3  13   2      704.70      777.72     15.85 o 
   4  13   2       37.77       28.82      5.74 o 
   5  13   2       13.45       15.41      5.78 o 
   6  13   2       16.89       13.22      3.32 o 
   7  13   2       78.85       91.94     27.60 o 
   8  13   2       50.62       54.46     13.10 o 
   9  13   2        0.84        7.88      4.61 o 
  10  13   2       45.03       42.43     13.30 o 
  11  13   2        7.41        4.68      4.81 o 
 -10  14   2       17.55       14.03      5.61 o 
  -9  14   2        9.15       12.55      3.17 o 
  -8  14   2       12.56       13.14      4.42 o 
  -7  14   2       10.84       11.28      3.83 o 
  -6  14   2        3.64        3.84      2.58 o 
  -5  14   2       26.05       18.42      6.34 o 
  -4  14   2       47.54       29.69      6.10 o 
  -3  14   2        1.78        2.50      2.35 o 
  -2  14   2       16.91       15.31      2.98 o 
  -1  14   2       31.93       27.30      7.32 o 
   0  14   2       22.04       22.58      5.48 o 
   1  14   2        4.11        7.43      2.76 o 
   2  14   2      185.49      215.35     19.65 o 
   3  14   2        9.04       12.38      3.78 o 
   4  14   2        1.47        9.49      5.08 o 
   5  14   2        9.89        8.45      4.11 o 
   6  14   2        2.76        1.60      5.08 o 
   7  14   2        5.91       12.29      8.22 o 
   8  14   2       22.26       21.92     10.62 o 
   9  14   2       75.29       44.63     18.44 o 
  -9  15   2        2.99        4.18      3.88 o 
  -8  15   2      171.47      219.09     33.71 o 
  -7  15   2       28.70       23.84      7.01 o 
  -6  15   2        3.37        4.12      3.12 o 
  -5  15   2       30.66       17.38      4.92 o 
  -4  15   2       22.32       18.16      4.33 o 
  -3  15   2       68.85      138.42     45.57 o 
  -2  15   2       58.42       52.57     10.41 o 
  -1  15   2       23.61       20.75      7.34 o 
   0  15   2        0.16        0.60      2.47 o 
   1  15   2        5.08        3.77      2.72 o 
   2  15   2        7.42        7.54      3.83 o 
   3  15   2       27.02       29.06      5.12 o 
   4  15   2       78.80       62.27     15.76 o 
   5  15   2      119.87       99.29     31.74 o 
   6  15   2       66.46       51.78     23.12 o 
   7  15   2       24.19       13.30      6.41 o 
   8  15   2        6.33        5.01      5.28 o 
  -7  16   2       19.97       18.65      7.53 o 
  -6  16   2        7.47        9.14      6.35 o 
  -5  16   2        0.06        4.34      2.57 o 
  -4  16   2        0.04        2.28      2.77 o 
  -3  16   2       68.31       66.73     12.98 o 
  -2  16   2       32.90       30.46      9.84 o 
  -1  16   2        0.10        2.71      3.00 o 
   0  16   2       24.67       24.52      5.96 o 
   1  16   2       24.99       13.90      4.90 o 
   2  16   2        1.08        0.98      2.24 o 
   3  16   2        3.60        5.28      3.10 o 
   4  16   2        2.94        9.16      4.61 o 
   5  16   2       63.76       71.16     26.19 o 
   6  16   2        7.85        0.20      6.41 o 
  -4  17   2       13.56        9.72      5.89 o 
  -3  17   2        4.20        6.09      3.20 o 
  -2  17   2       66.66       55.87     16.82 o 
  -1  17   2        2.54        5.53      3.10 o 
   0  17   2       19.62       22.87      5.43 o 
   1  17   2       27.49       20.76      8.07 o 
   2  17   2        6.77        7.10      4.27 o 
   3  17   2        6.60        6.65      3.67 o 
 -17   1   3        0.02        4.07      1.84 o 
 -16   1   3        0.04        3.29      1.82 o 
 -15   1   3       84.93       92.71     11.40 o 
 -14   1   3      260.68      257.39     13.53 o 
 -13   1   3        0.28        5.70      2.16 o 
 -12   1   3       36.58       33.47      4.59 o 
 -11   1   3      126.40      126.04      9.55 o 
 -10   1   3      104.55      105.36      8.89 o 
  -9   1   3      100.52      116.77      8.50 o 
  -8   1   3        0.02        2.24      1.44 o 
  -7   1   3      183.72      190.46      6.41 o 
  -6   1   3       11.41       14.21      1.94 o 
  -5   1   3     1917.81     2049.33     25.10 o 
  -4   1   3      541.32      597.05      5.60 o 
  -3   1   3       18.39       18.21      1.76 o 
  -2   1   3       35.81       38.06      2.98 o 
  -1   1   3      224.11      204.06      2.99 o 
   0   1   3     1115.56     1046.06      7.03 o 
   1   1   3     2016.42     1844.75     17.01 o 
   2   1   3       16.12       24.34      1.73 o 
   3   1   3     2654.98     2524.12     19.39 o 
   4   1   3      418.46      389.26      4.77 o 
   5   1   3     1028.19      986.92     13.94 o 
   6   1   3      644.54      595.16      7.65 o 
   7   1   3       68.25       56.07      4.52 o 
   8   1   3        4.12        7.18      1.16 o 
   9   1   3       27.11       27.09      3.42 o 
  10   1   3       58.51       57.57      6.28 o 
  11   1   3      234.16      242.48     17.32 o 
  12   1   3       42.73       38.22      6.11 o 
  13   1   3       56.18       58.58     10.15 o 
  14   1   3       68.27       83.03     14.43 o 
  15   1   3        0.00        3.22      3.19 o 
  16   1   3        0.01        2.06      2.71 o 
 -17   2   3        8.48        8.42      3.08 o 
 -16   2   3        4.31        3.90      2.52 o 
 -15   2   3        0.02        2.30      1.78 o 
 -14   2   3       12.00       11.37      3.20 o 
 -13   2   3      795.56      807.53     12.65 o 
 -12   2   3      471.64      439.99     13.47 o 
 -11   2   3      511.94      493.88     11.87 o 
 -10   2   3       52.05       50.17      6.05 o 
  -9   2   3       42.31       42.29      5.26 o 
  -8   2   3        4.97        5.73      1.41 o 
  -7   2   3      167.16      180.83     10.07 o 
  -6   2   3      543.48      552.87     16.59 o 
  -5   2   3      106.94      101.74      4.02 o 
  -4   2   3      887.23      852.31     22.06 o 
  -3   2   3      361.23      367.29      4.51 o 
  -2   2   3       23.97       22.99      1.78 o 
  -1   2   3      158.67      156.07      3.10 o 
   0   2   3      468.06      434.69      3.81 o 
   1   2   3        4.46        3.29      0.58 o 
   2   2   3      245.18      222.38      2.55 o 
   3   2   3      523.04      551.41      7.51 o 
   4   2   3     2508.13     2739.79     22.06 o 
   5   2   3      395.60      375.39      5.91 o 
   6   2   3      176.29      167.47      4.88 o 
   7   2   3       18.02       16.58      2.03 o 
   8   2   3       45.40       42.42      3.97 o 
   9   2   3      207.40      196.63      6.03 o 
  10   2   3      407.08      437.26     15.80 o 
  11   2   3      107.88      105.25     10.62 o 
  12   2   3       81.83       87.98     10.41 o 
  13   2   3      115.34      107.99     15.56 o 
  14   2   3       18.31       21.40      5.37 o 
  15   2   3        5.85        6.19      3.57 o 
  16   2   3      162.19      204.45     14.76 o 
 -17   3   3       63.45       55.63     10.71 o 
 -16   3   3       89.87       74.66     12.82 o 
 -15   3   3       22.71       17.72      4.01 o 
 -14   3   3       15.04       13.85      3.45 o 
 -13   3   3      629.81      670.01     23.05 o 
 -12   3   3       13.13       12.84      2.41 o 
 -11   3   3       63.32       67.62      6.67 o 
 -10   3   3      513.89      472.77     28.79 o 
  -9   3   3       23.24       21.76      3.08 o 
  -8   3   3       51.81       47.17      5.27 o 
  -7   3   3      472.39      469.70      9.42 o 
  -6   3   3      866.97      922.90     10.70 o 
  -5   3   3       81.78       71.34      4.47 o 
  -4   3   3     1185.17     1167.14     24.69 o 
  -3   3   3      698.93      670.06      6.32 o 
  -2   3   3     1355.05     1290.53     10.84 o 
  -1   3   3      147.73      144.53      2.44 o 
   0   3   3       63.00       56.16      3.27 o 
   1   3   3      121.25      108.82      2.23 o 
   2   3   3     2219.09     2303.86     13.98 o 
   3   3   3     1477.26     1507.55     24.48 o 
   4   3   3      433.14      402.64      6.13 o 
   5   3   3       90.65       91.75      7.52 o 
   6   3   3       18.51       23.38      3.69 o 
   7   3   3       41.89       42.18      4.41 o 
   8   3   3        3.88        4.48      0.89 o 
   9   3   3     1066.03     1102.11     17.98 o 
  10   3   3     1168.28     1146.45     15.04 o 
  11   3   3      578.44      553.18     13.20 o 
  12   3   3        0.84        3.47      1.71 o 
  13   3   3        0.17        4.56      2.52 o 
  14   3   3       21.77       20.70      5.08 o 
  15   3   3       22.38       21.37      7.51 o 
  16   3   3       42.71       63.31     14.02 o 
 -17   4   3       15.18       11.37      2.93 o 
 -16   4   3       23.31       22.05      4.90 o 
 -15   4   3       12.82       12.47      3.34 o 
 -14   4   3      157.59      140.27     10.25 o 
 -13   4   3      487.99      532.43     15.47 o 
 -12   4   3      582.47      654.24     15.56 o 
 -11   4   3     3377.22     3519.38     29.38 o 
 -10   4   3        0.59        3.56      2.18 o 
  -9   4   3        9.15       12.91      2.01 o 
  -8   4   3      792.94      812.49     19.50 o 
  -7   4   3        2.48        4.28      1.44 o 
  -6   4   3     2097.17     2183.86     27.01 o 
  -5   4   3     6757.78     7426.78     67.03 o 
  -4   4   3     4289.79     4659.34     50.75 o 
  -3   4   3     1871.78     1974.74     28.76 o 
  -2   4   3      274.13      286.18      3.81 o 
  -1   4   3        0.03        1.64      0.48 o 
   0   4   3       25.71       26.99      2.13 o 
   1   4   3       88.56       85.10      2.37 o 
   2   4   3       23.64       19.71      1.69 o 
   3   4   3      807.49      814.52      5.56 o 
   4   4   3      276.36      277.49      6.54 o 
   5   4   3       91.21       84.99      5.54 o 
   6   4   3      196.82      198.47      7.41 o 
   7   4   3       84.24      100.17     10.14 o 
   8   4   3        0.82        4.60      2.20 o 
   9   4   3      990.84      975.30     13.67 o 
  10   4   3      114.03      118.12      9.00 o 
  11   4   3       51.05       35.34      5.95 o 
  12   4   3       13.08       13.25      3.63 o 
  13   4   3       55.13       58.34      7.08 o 
  14   4   3       59.13       66.40     11.27 o 
  15   4   3        8.05        8.03      4.15 o 
 -16   5   3       14.25       11.32      3.07 o 
 -15   5   3       14.37        7.15      2.27 o 
 -14   5   3       39.74       35.68      5.40 o 
 -13   5   3      168.75      183.81     16.98 o 
 -12   5   3      463.65      493.44     12.96 o 
 -11   5   3       32.89       35.21      4.94 o 
 -10   5   3      174.77      170.48      8.18 o 
  -9   5   3      131.70      152.39     10.11 o 
  -8   5   3       65.56       71.98      7.14 o 
  -7   5   3       51.82       66.24      6.12 o 
  -6   5   3       66.83       59.33      5.46 o 
  -5   5   3      284.73      236.66      4.31 o 
  -4   5   3     3156.75     3304.84     47.20 o 
  -3   5   3        6.93        3.28      0.73 o 
  -2   5   3       26.50       31.86      2.59 o 
  -1   5   3       80.21       71.08      3.28 o 
   0   5   3        0.08        0.76      0.61 o 
   1   5   3      227.75      207.93      3.21 o 
   2   5   3     1515.11     1561.62     20.43 o 
   3   5   3     1123.87     1162.86     18.29 o 
   4   5   3       11.44        9.07      1.01 o 
   5   5   3      309.07      297.65      8.08 o 
   6   5   3       57.60       69.94      8.62 o 
   7   5   3       23.59       29.49      4.37 o 
   8   5   3        4.98        7.33      2.67 o 
   9   5   3       68.94       52.30      5.14 o 
  10   5   3       33.17       23.96      3.83 o 
  11   5   3      176.35      174.20     15.79 o 
  12   5   3        1.12        6.15      2.63 o 
  13   5   3      121.25      133.67     18.03 o 
  14   5   3        3.70        4.93      2.61 o 
  15   5   3       42.79       46.22     12.30 o 
 -16   6   3       19.37       18.75      4.13 o 
 -15   6   3       11.96       12.25      3.91 o 
 -14   6   3       71.78       68.19     11.24 o 
 -13   6   3       31.57       32.23      5.19 o 
 -12   6   3       68.50       71.92      7.77 o 
 -11   6   3      432.11      436.57     14.16 o 
 -10   6   3       25.91       26.70      3.43 o 
  -9   6   3       23.32       21.79      3.67 o 
  -8   6   3      136.89      133.28      6.87 o 
  -7   6   3      282.48      273.38      7.20 o 
  -6   6   3       33.17       52.45      3.97 o 
  -5   6   3      124.45      126.67      5.19 o 
  -4   6   3      990.48     1016.84     10.68 o 
  -3   6   3      297.79      297.32      3.79 o 
  -2   6   3       96.04      111.42      4.17 o 
  -1   6   3      414.23      397.22      3.92 o 
   0   6   3       21.44       27.15      2.74 o 
   1   6   3      517.48      500.08      4.97 o 
   2   6   3       37.96       44.22      3.22 o 
   3   6   3      959.50     1015.22      8.69 o 
   4   6   3      488.36      483.11      6.57 o 
   5   6   3      118.74      128.54      3.34 o 
   6   6   3       50.56       46.84      3.52 o 
   7   6   3      198.46      207.77      9.25 o 
   8   6   3       42.71       37.50      3.99 o 
   9   6   3      130.36      111.10     12.27 o 
  10   6   3        0.08        3.72      2.03 o 
  11   6   3       15.13       16.48      3.60 o 
  12   6   3        0.88        6.97      3.35 o 
  13   6   3       54.96       58.49     10.17 o 
  14   6   3       36.12       37.44     10.34 o 
  15   6   3        6.81        1.97      3.27 o 
 -16   7   3       25.17       20.85      4.57 o 
 -15   7   3       17.57       14.17      4.14 o 
 -14   7   3        7.26        9.63      2.85 o 
 -13   7   3       35.25       29.88      4.71 o 
 -12   7   3        3.10        7.30      2.61 o 
 -11   7   3      283.59      287.70     10.19 o 
 -10   7   3      628.71      586.79     17.22 o 
  -9   7   3      289.90      296.65      8.75 o 
  -8   7   3      187.99      177.87      8.07 o 
  -7   7   3     1077.34     1101.51     13.13 o 
  -6   7   3      998.46      973.22     20.28 o 
  -5   7   3      277.05      252.70      9.61 o 
  -4   7   3       14.57        9.35      1.08 o 
  -3   7   3        8.19       12.17      1.48 o 
  -2   7   3      775.20      833.08     11.74 o 
  -1   7   3       47.72       39.40      4.30 o 
   0   7   3     1148.77     1240.73     11.63 o 
   1   7   3       97.25      105.73      2.80 o 
   2   7   3       21.69       24.26      2.15 o 
   3   7   3      189.21      175.66      4.12 o 
   4   7   3        6.62        5.24      1.10 o 
   5   7   3        5.04        3.44      0.96 o 
   6   7   3      529.73      561.54     13.42 o 
   7   7   3      194.02      199.02      4.09 o 
   8   7   3        1.61        2.74      2.36 o 
   9   7   3        2.26        3.80      2.31 o 
  10   7   3       13.33        4.85      2.04 o 
  11   7   3       10.73        7.88      2.24 o 
  12   7   3        1.02        3.05      2.71 o 
  13   7   3       19.82       21.06      4.00 o 
  14   7   3       34.25       27.00      6.58 o 
 -15   8   3       28.23       30.39      6.02 o 
 -14   8   3       26.48       25.53      5.36 o 
 -13   8   3        2.58        5.01      2.10 o 
 -12   8   3        2.58        2.45      2.13 o 
 -11   8   3      246.08      239.97     12.28 o 
 -10   8   3      171.15      160.87      9.63 o 
  -9   8   3       92.44       87.71      8.19 o 
  -8   8   3      306.84      320.75      9.30 o 
  -7   8   3       88.95       82.34      5.81 o 
  -6   8   3       69.45       94.29      7.56 o 
  -5   8   3      133.39      124.73      4.33 o 
  -4   8   3        2.74        3.29      1.89 o 
  -3   8   3        0.54        4.20      1.77 o 
  -2   8   3       80.26       75.90      5.36 o 
  -1   8   3        3.64        2.86      1.60 o 
   0   8   3      114.49      125.88      7.90 o 
   1   8   3      616.28      620.46      7.90 o 
   2   8   3      139.78      124.73      4.37 o 
   3   8   3       88.56       83.47      6.87 o 
   4   8   3       63.02       58.66      3.49 o 
   5   8   3        0.01        2.28      1.02 o 
   6   8   3        2.26        2.78      0.99 o 
   7   8   3       18.75       14.01      2.32 o 
   8   8   3      256.26      254.76     11.41 o 
   9   8   3      120.86      126.82     16.04 o 
  10   8   3        1.86        4.62      2.61 o 
  11   8   3       10.06        7.56      3.20 o 
  12   8   3       78.66       72.64     10.20 o 
  13   8   3      140.49      145.99     22.39 o 
  14   8   3      111.08      114.61     14.65 o 
 -15   9   3       21.17       17.98      4.33 o 
 -14   9   3       55.82       54.35     12.34 o 
 -13   9   3       80.31       74.52     13.67 o 
 -12   9   3       64.50       68.04      8.52 o 
 -11   9   3        1.36        3.23      1.55 o 
 -10   9   3       75.45       77.72      8.43 o 
  -9   9   3      267.16      237.92      9.43 o 
  -8   9   3      503.15      489.67      8.82 o 
  -7   9   3      146.22      151.60      7.17 o 
  -6   9   3      293.16      249.32      7.90 o 
  -5   9   3        0.74        1.86      0.76 o 
  -4   9   3       85.78       97.59     11.11 o 
  -3   9   3      255.49      270.59      7.61 o 
  -2   9   3       35.56       55.85      6.03 o 
  -1   9   3      132.16      137.17      6.38 o 
   0   9   3      187.64      202.63     13.27 o 
   1   9   3      141.27      133.23      9.13 o 
   2   9   3      316.19      283.71      4.21 o 
   3   9   3      242.38      225.65      5.23 o 
   4   9   3       55.09       54.08      4.03 o 
   5   9   3      187.00      190.12      6.95 o 
   6   9   3        5.64        3.87      1.23 o 
   7   9   3        2.07        2.88      0.95 o 
   8   9   3      128.83      142.68      8.93 o 
   9   9   3      403.58      426.27     11.03 o 
  10   9   3       77.63       76.49     12.81 o 
  11   9   3        0.01        5.86      3.20 o 
  12   9   3        0.29        2.69      1.85 o 
  13   9   3       22.10       16.30      6.17 o 
 -14  10   3       71.19       60.99     12.50 o 
 -13  10   3      135.54      129.42     14.16 o 
 -12  10   3       19.96       24.00      7.06 o 
 -11  10   3       18.44       27.35      6.52 o 
 -10  10   3      246.65      234.03     14.86 o 
  -9  10   3      576.52      605.57     17.37 o 
  -8  10   3       31.61       37.32      6.88 o 
  -7  10   3       12.72       16.42      3.84 o 
  -6  10   3       83.37       61.42      8.51 o 
  -5  10   3       11.34        8.15      3.37 o 
  -4  10   3      140.86      165.71      9.79 o 
  -3  10   3      766.24      807.46     21.22 o 
  -2  10   3      459.90      458.94     13.11 o 
  -1  10   3      863.66      884.90     15.90 o 
   0  10   3      144.61      149.84      9.27 o 
   1  10   3      344.09      342.67     15.61 o 
   2  10   3      156.18      141.46      7.02 o 
   3  10   3      930.84      946.69     13.73 o 
   4  10   3      565.89      576.95      8.58 o 
   5  10   3        0.92        3.61      1.56 o 
   6  10   3        5.71        4.57      1.41 o 
   7  10   3       31.20       32.66      5.71 o 
   8  10   3        4.50        4.12      2.33 o 
   9  10   3       31.33       28.09      6.00 o 
  10  10   3      142.34      163.93      8.95 o 
  11  10   3      107.28       70.28     14.45 o 
  12  10   3        5.87        4.53      2.81 o 
  13  10   3       26.45       22.73      6.00 o 
 -13  11   3        1.12        2.90      2.77 o 
 -12  11   3       34.54       27.46      7.55 o 
 -11  11   3        2.11        3.95      2.62 o 
 -10  11   3       33.31       26.66      4.32 o 
  -9  11   3        0.50        2.75      1.89 o 
  -8  11   3       12.26       10.21      3.79 o 
  -7  11   3       63.08       53.77      7.21 o 
  -6  11   3        8.42        6.67      3.42 o 
  -5  11   3        4.74        4.79      2.86 o 
  -4  11   3       77.84       84.60     11.24 o 
  -3  11   3       52.49       60.95      6.90 o 
  -2  11   3       98.71       98.97     10.38 o 
  -1  11   3      295.39      293.14     10.71 o 
   0  11   3       12.26       16.14      3.00 o 
   1  11   3       96.56       94.80      9.86 o 
   2  11   3       53.91       67.42      7.36 o 
   3  11   3        0.10        1.36      1.61 o 
   4  11   3       98.26       90.50      6.64 o 
   5  11   3      135.36      137.55      6.91 o 
   6  11   3       56.08       50.39      8.27 o 
   7  11   3      451.05      478.52     15.74 o 
   8  11   3      164.52      162.71      9.56 o 
   9  11   3       89.28       76.98     13.21 o 
  10  11   3        3.21        2.07      1.92 o 
  11  11   3       44.58       23.12      6.07 o 
  12  11   3       22.61       29.59      8.68 o 
 -12  12   3        0.92        4.02      2.51 o 
 -11  12   3        3.78        9.43      3.38 o 
 -10  12   3        0.21        3.00      2.24 o 
  -9  12   3       42.77       51.58      9.84 o 
  -8  12   3        5.96        1.57      1.69 o 
  -7  12   3       11.03       13.42      3.81 o 
  -6  12   3        0.02        3.47      2.17 o 
  -5  12   3      284.34      293.41     10.48 o 
  -4  12   3      279.09      259.50     10.43 o 
  -3  12   3       51.75       46.93      6.60 o 
  -2  12   3       15.64       15.64      3.12 o 
  -1  12   3      208.78      220.46      9.05 o 
   0  12   3      931.38      985.34     25.50 o 
   1  12   3      263.10      259.93     10.19 o 
   2  12   3      195.49      200.18      8.79 o 
   3  12   3      793.04      825.14     21.71 o 
   4  12   3      922.07      992.51     29.34 o 
   5  12   3       73.87       67.40      9.76 o 
   6  12   3      366.96      359.32     15.32 o 
   7  12   3        0.00        0.58      2.41 o 
   8  12   3       65.91       43.10     11.17 o 
   9  12   3       30.80       23.48      7.47 o 
  10  12   3      151.27      136.13     17.38 o 
  11  12   3      137.21      136.88     24.72 o 
 -11  13   3      109.01       85.17     15.91 o 
 -10  13   3      117.75      121.42     13.09 o 
  -9  13   3        5.85        3.53      2.12 o 
  -8  13   3       18.22       19.26      3.92 o 
  -7  13   3        0.76        1.88      2.16 o 
  -6  13   3      243.06      263.53     15.02 o 
  -5  13   3      195.74      171.10     15.66 o 
  -4  13   3      221.49      213.50     11.29 o 
  -3  13   3        3.95        6.59      2.48 o 
  -2  13   3      124.46      120.53     10.58 o 
  -1  13   3       40.34       33.84      4.72 o 
   0  13   3        2.08        3.69      2.17 o 
   1  13   3      134.17      137.16     13.48 o 
   2  13   3      405.62      414.56     23.55 o 
   3  13   3      282.35      253.21     25.91 o 
   4  13   3        7.94       10.86      2.68 o 
   5  13   3        0.30        6.08      3.30 o 
   6  13   3      198.57      180.61     22.67 o 
   7  13   3      121.98      130.36     35.95 o 
   8  13   3        1.30       11.09      6.48 o 
   9  13   3        0.14        4.48      6.41 o 
  10  13   3        1.22       -0.20      4.41 o 
 -10  14   3        2.76        2.50      1.90 o 
  -9  14   3        0.13        6.81      2.60 o 
  -8  14   3       10.80       16.83      5.72 o 
  -7  14   3        9.92       15.78      4.25 o 
  -6  14   3       28.41       38.38      7.02 o 
  -5  14   3       20.68       29.36      4.47 o 
  -4  14   3        2.90        3.38      2.19 o 
  -3  14   3       19.60       16.98      3.63 o 
  -2  14   3       76.11       59.73      8.90 o 
  -1  14   3       45.21       37.85      7.46 o 
   0  14   3        4.37        5.66      2.53 o 
   1  14   3        0.27        1.82      1.76 o 
   2  14   3      343.99      400.29     15.93 o 
   3  14   3       99.44       82.30     16.40 o 
   4  14   3        1.41        1.94      2.27 o 
   5  14   3        0.01        4.61      4.68 o 
   6  14   3       39.17       43.50     16.50 o 
   7  14   3       26.00       27.80     13.36 o 
   8  14   3        6.81        4.81      5.48 o 
   9  14   3       11.02        7.68      5.08 o 
  -8  15   3       13.08        9.10      5.05 o 
  -7  15   3        2.49        5.81      2.50 o 
  -6  15   3        5.42        4.92      3.46 o 
  -5  15   3        2.29        1.64      2.98 o 
  -4  15   3        1.00        3.59      2.88 o 
  -3  15   3        0.74        4.89      3.46 o 
  -2  15   3        0.06        3.49      3.46 o 
  -1  15   3        3.66        1.74      2.95 o 
   0  15   3        0.08        2.15      3.34 o 
   1  15   3       39.36       41.83     11.91 o 
   2  15   3        4.11        3.30      3.32 o 
   3  15   3       16.90        6.31      4.54 o 
   4  15   3        4.12        9.42      8.02 o 
   5  15   3      104.04       70.16     24.79 o 
   6  15   3        5.22       12.36      8.89 o 
   7  15   3        9.63       12.96     11.02 o 
  -6  16   3        7.91        8.48      4.60 o 
  -5  16   3       36.16       35.80     11.99 o 
  -4  16   3        0.02        1.93      2.67 o 
  -3  16   3        0.66        2.97      2.27 o 
  -2  16   3       28.60       32.82      8.52 o 
  -1  16   3       13.46       12.06      4.96 o 
   0  16   3       22.50       29.77      9.35 o 
   1  16   3        6.24        8.19      3.93 o 
   2  16   3        3.25        4.68      3.58 o 
   3  16   3        9.11        1.87      4.21 o 
   4  16   3       18.20       24.66     11.02 o 
   5  16   3        4.48       13.43      6.01 o 
  -2  17   3       68.65       76.75     18.81 o 
  -1  17   3       46.29       42.57     14.88 o 
   0  17   3        6.06        2.74      3.16 o 
   1  17   3       23.93       20.28      8.20 o 
 -17   0   4       74.12       60.12     16.29 o 
 -16   0   4        7.42        9.82      5.09 o 
 -15   0   4       70.70       78.23     12.06 o 
 -14   0   4        5.49       10.31      5.21 o 
 -13   0   4     1106.56     1093.86     30.93 o 
 -12   0   4     1098.05     1056.82     21.49 o 
 -11   0   4        0.81        4.57      2.91 o 
 -10   0   4      110.48      110.11     14.57 o 
  -9   0   4       62.21       65.53     10.07 o 
  -8   0   4      127.92       97.53     12.34 o 
  -7   0   4     1122.85     1080.64     45.67 o 
  -6   0   4      121.07      105.01      7.35 o 
  -5   0   4      161.66      157.03      7.57 o 
  -4   0   4     1139.28     1160.91     53.45 o 
  -3   0   4      119.26      114.40      4.82 o 
  -2   0   4      293.94      287.40      5.21 o 
  -1   0   4        1.41        1.67      0.84 o 
   0   0   4      113.29      113.80      4.08 o 
   1   0   4     2708.13     2871.16     28.65 o 
   2   0   4      561.66      566.31     10.43 o 
   3   0   4     1580.93     1644.55     16.73 o 
   5   0   4     2463.65     2416.60     20.47 o 
   6   0   4        0.10        1.10      0.90 o 
   7   0   4      400.01      333.77     19.29 o 
   8   0   4     3664.16     3582.88     65.15 o 
   9   0   4     1520.60     1553.91     86.09 o 
  10   0   4       43.04       37.75      5.16 o 
  11   0   4       20.25       19.78      8.42 o 
  12   0   4      109.39      103.30     27.93 o 
  13   0   4       50.96       59.27     20.31 o 
  14   0   4       18.18       28.06     12.49 o 
  15   0   4       98.81       97.55     41.09 o 
 -17   1   4       55.74       46.25      8.99 o 
 -16   1   4        0.52        3.88      2.42 o 
 -15   1   4        6.81        4.33      2.25 o 
 -14   1   4      186.65      201.47     11.38 o 
 -13   1   4      559.02      572.39     14.81 o 
 -12   1   4      114.74      102.41      9.73 o 
 -11   1   4      112.00      108.39      9.47 o 
 -10   1   4        9.74        8.87      3.32 o 
  -9   1   4      119.39      132.42      9.37 o 
  -8   1   4       53.10       53.15      6.15 o 
  -7   1   4      787.21      828.84     20.37 o 
  -6   1   4      819.54      811.60     12.48 o 
  -5   1   4      315.08      319.59     12.41 o 
  -4   1   4      541.95      568.08      7.51 o 
  -3   1   4      347.35      337.83      5.68 o 
  -2   1   4        0.00        1.82      0.89 o 
  -1   1   4      229.32      200.60      3.08 o 
   0   1   4     1091.17     1050.45      7.93 o 
   1   1   4      365.04      382.80      4.95 o 
   2   1   4       70.02       74.64      2.69 o 
   3   1   4       64.37       58.51      3.35 o 
   4   1   4     1242.90     1209.20     12.70 o 
   5   1   4     3819.51     3759.92     48.59 o 
   6   1   4      998.18      996.55     11.11 o 
   7   1   4       49.73       50.66      4.08 o 
   8   1   4      350.35      348.45      7.02 o 
   9   1   4      232.91      217.31      6.78 o 
  10   1   4       31.14       28.13      4.18 o 
  11   1   4      119.33      106.42     11.88 o 
  12   1   4        3.96        7.87      3.42 o 
  13   1   4       25.62       31.63      9.63 o 
  14   1   4        0.51        5.71      3.82 o 
  15   1   4        5.06        3.95      3.96 o 
 -17   2   4        1.11        2.51      2.35 o 
 -16   2   4        0.89        5.07      2.18 o 
 -15   2   4       13.62       16.72      3.34 o 
 -14   2   4      812.95      874.12     23.42 o 
 -13   2   4      852.61      889.12     18.24 o 
 -12   2   4      331.51      350.48      9.10 o 
 -11   2   4      483.25      498.13     27.54 o 
 -10   2   4      741.89      729.37     17.04 o 
  -9   2   4       75.43       88.56      7.12 o 
  -8   2   4        4.91        4.24      1.74 o 
  -7   2   4      718.34      778.37     11.45 o 
  -6   2   4       35.56       41.95      4.34 o 
  -5   2   4       23.07       40.87      4.78 o 
  -4   2   4      613.81      623.52      6.96 o 
  -3   2   4        0.00        2.40      0.74 o 
  -2   2   4      193.88      201.73      3.48 o 
  -1   2   4      647.98      627.00      5.85 o 
   0   2   4      299.31      320.07      6.11 o 
   1   2   4       85.78       83.99      3.05 o 
   2   2   4     1549.48     1517.93     12.03 o 
   3   2   4     1373.03     1373.29     11.67 o 
   4   2   4       22.84       27.49      3.56 o 
   5   2   4        3.09        3.99      1.27 o 
   6   2   4      243.09      240.70      8.46 o 
   7   2   4        1.21        2.02      1.00 o 
   8   2   4       70.42       72.30      9.22 o 
   9   2   4      141.84      147.12     12.32 o 
  10   2   4      104.57      110.62     11.22 o 
  11   2   4        3.35        5.35      2.44 o 
  12   2   4      166.62      163.47     22.12 o 
  13   2   4       60.10       52.51     10.49 o 
  14   2   4       66.20       61.77     14.26 o 
  15   2   4        1.53        3.12      2.95 o 
 -17   3   4        8.68        6.50      2.65 o 
 -16   3   4       50.72       47.69      8.93 o 
 -15   3   4      259.88      285.36     12.72 o 
 -14   3   4      128.12      135.96     10.88 o 
 -13   3   4        3.14        2.05      2.25 o 
 -12   3   4        3.60        2.55      2.67 o 
 -11   3   4        0.50        2.66      1.52 o 
 -10   3   4      110.14      114.27     12.83 o 
  -9   3   4       16.11       23.83      3.75 o 
  -8   3   4       40.59       49.74      5.18 o 
  -7   3   4      211.77      230.51      5.97 o 
  -6   3   4      598.84      559.49      9.37 o 
  -5   3   4     3353.93     3585.39     48.06 o 
  -4   3   4      817.69      840.23     15.14 o 
  -3   3   4      311.16      317.45      4.73 o 
  -2   3   4      235.34      228.03      3.28 o 
  -1   3   4       36.21       33.67      2.93 o 
   0   3   4        5.88        3.03      0.87 o 
   1   3   4       27.11       23.77      2.11 o 
   2   3   4      433.98      415.76      4.23 o 
   3   3   4      464.71      425.08      8.10 o 
   4   3   4        0.04        3.16      1.48 o 
   5   3   4      154.54      132.44      5.32 o 
   6   3   4      101.16       95.35      7.34 o 
   7   3   4      155.83      163.44      7.84 o 
   8   3   4      216.19      204.68     13.34 o 
   9   3   4      732.09      761.12     13.97 o 
  10   3   4        1.10        3.81      1.92 o 
  11   3   4        7.58        8.10      3.39 o 
  12   3   4       13.36       15.87      3.30 o 
  13   3   4      110.66      108.70     18.84 o 
  14   3   4       49.78       34.52     12.50 o 
  15   3   4       40.23       29.05      6.02 o 
 -16   4   4        0.97        4.79      2.11 o 
 -15   4   4       16.07       13.54      3.00 o 
 -14   4   4       14.08       14.42      3.11 o 
 -13   4   4      129.28      119.82     10.18 o 
 -12   4   4       51.83       39.53      4.63 o 
 -11   4   4        6.99       11.99      2.75 o 
 -10   4   4       18.88       24.55      3.73 o 
  -9   4   4       47.66       45.92      5.37 o 
  -8   4   4       72.76       79.52      6.46 o 
  -7   4   4      148.59      148.12      7.15 o 
  -6   4   4     1409.14     1496.91     16.26 o 
  -5   4   4     1072.74     1104.95     13.23 o 
  -4   4   4       19.92       18.21      2.01 o 
  -3   4   4       19.53       29.64      2.57 o 
  -2   4   4      488.82      517.49      6.00 o 
  -1   4   4      220.27      212.90      4.07 o 
   0   4   4      141.05      132.15      2.99 o 
   1   4   4     1941.86     2002.26     31.37 o 
   2   4   4      291.48      300.17      4.59 o 
   3   4   4      528.78      516.86      9.10 o 
   4   4   4      217.55      206.82      5.19 o 
   5   4   4       29.10       33.93      4.80 o 
   6   4   4       18.96       22.25      3.18 o 
   7   4   4       13.22       17.08      3.10 o 
   8   4   4       13.95       11.42      2.90 o 
   9   4   4       85.62      101.03     11.68 o 
  10   4   4       40.89       46.05      6.47 o 
  11   4   4       86.69       95.70      9.94 o 
  12   4   4       16.14       10.30      3.39 o 
  13   4   4       85.86       75.68     16.52 o 
  14   4   4      117.52       96.87     24.45 o 
  15   4   4       77.67       59.75     25.48 o 
 -16   5   4        0.06        2.06      1.67 o 
 -15   5   4       69.64       84.40     10.67 o 
 -14   5   4        9.95        9.13      3.47 o 
 -13   5   4      511.24      557.02     16.42 o 
 -12   5   4       10.84        8.27      2.83 o 
 -11   5   4      206.06      205.51     13.15 o 
 -10   5   4      202.22      184.31      7.56 o 
  -9   5   4      198.03      209.40     12.66 o 
  -8   5   4      644.52      636.95     12.40 o 
  -7   5   4      191.60      201.68      7.59 o 
  -6   5   4     3305.98     3696.90     49.79 o 
  -5   5   4     1728.77     1861.34     18.74 o 
  -4   5   4       50.17       37.17      3.37 o 
  -3   5   4      455.61      473.69      6.20 o 
  -2   5   4      466.92      502.85     11.57 o 
  -1   5   4      317.26      314.50      7.58 o 
   0   5   4      152.30      149.68      3.38 o 
   1   5   4      335.28      304.49      4.60 o 
   2   5   4      712.53      745.98      7.06 o 
   3   5   4      132.12      148.56      3.46 o 
   4   5   4      353.35      368.93      8.80 o 
   5   5   4       24.41       28.14      4.31 o 
   6   5   4      138.55      150.64     13.70 o 
   7   5   4      108.92      115.95     12.42 o 
   8   5   4      163.78      158.80     11.38 o 
   9   5   4       88.89       77.66      7.91 o 
  10   5   4      293.75      287.40     15.95 o 
  11   5   4       48.06       48.16      7.78 o 
  12   5   4       16.41       13.23      3.55 o 
  13   5   4        5.51        7.56      2.51 o 
  14   5   4       23.31       24.16      7.02 o 
 -16   6   4       20.21       20.73      5.97 o 
 -15   6   4        2.26        3.93      2.32 o 
 -14   6   4      284.36      266.36     14.19 o 
 -13   6   4       38.03       38.06      5.88 o 
 -12   6   4      140.17      138.98      9.02 o 
 -11   6   4        0.13        3.19      2.26 o 
 -10   6   4       56.04       56.99      6.20 o 
  -9   6   4       28.99       34.44      3.86 o 
  -8   6   4       75.36       74.12      8.51 o 
  -7   6   4      113.54      132.59      7.47 o 
  -6   6   4       13.12       18.13      2.10 o 
  -5   6   4       81.44       83.68      5.68 o 
  -4   6   4        6.15        6.42      0.96 o 
  -3   6   4      129.70      137.24      5.38 o 
  -2   6   4      194.37      178.86      3.97 o 
  -1   6   4      429.33      462.63      7.30 o 
   0   6   4       34.82       44.33      3.49 o 
   1   6   4        0.21        1.41      0.66 o 
   2   6   4      463.47      470.71      5.98 o 
   3   6   4      230.04      210.08      4.44 o 
   4   6   4      181.79      188.00      6.23 o 
   5   6   4      256.39      273.16     10.64 o 
   6   6   4       43.54       45.20      5.66 o 
   7   6   4        2.34        5.16      1.97 o 
   8   6   4      178.21      181.47     10.17 o 
   9   6   4      113.39       90.04     12.41 o 
  10   6   4      136.47      118.72     14.69 o 
  11   6   4       58.05       57.30      8.08 o 
  12   6   4        0.61        2.81      1.90 o 
  13   6   4       13.78       14.40      4.01 o 
  14   6   4        6.09        3.86      2.87 o 
 -15   7   4       61.44       50.02      9.58 o 
 -14   7   4      120.37      128.18     10.64 o 
 -13   7   4        7.10        5.48      2.42 o 
 -12   7   4        2.49        2.22      1.33 o 
 -11   7   4       16.93       19.90      3.18 o 
 -10   7   4        7.53        5.57      2.19 o 
  -9   7   4      241.83      232.65      9.83 o 
  -8   7   4       63.47       58.22      6.98 o 
  -7   7   4      771.79      860.23     12.29 o 
  -6   7   4      286.30      318.24      7.41 o 
  -5   7   4      251.90      229.15      8.64 o 
  -4   7   4        1.40        2.80      0.76 o 
  -3   7   4      154.97      149.76      7.04 o 
  -2   7   4       26.45       29.18      3.02 o 
  -1   7   4       84.94       90.45      6.40 o 
   0   7   4       43.41       53.66      4.19 o 
   1   7   4      128.15      124.81      3.54 o 
   2   7   4        1.94        2.85      0.86 o 
   3   7   4       13.02       12.48      1.52 o 
   4   7   4       14.26       13.00      1.65 o 
   5   7   4      200.91      183.83      6.87 o 
   6   7   4       29.16       26.00      3.64 o 
   7   7   4        9.86       20.06      3.92 o 
   8   7   4       67.24       85.74     10.33 o 
   9   7   4      310.13      298.42     14.21 o 
  10   7   4       77.10       68.59     10.77 o 
  11   7   4      118.18      108.00     18.09 o 
  12   7   4       12.08       17.25      4.43 o 
  13   7   4        3.42        4.03      1.97 o 
  14   7   4        7.85       10.06      3.32 o 
 -15   8   4        3.67        5.38      2.37 o 
 -14   8   4       44.81       48.95      8.55 o 
 -13   8   4       14.29       15.08      3.36 o 
 -12   8   4        3.65        2.76      1.70 o 
 -11   8   4        2.29        4.25      2.35 o 
 -10   8   4      232.65      207.83      9.37 o 
  -9   8   4      192.38      166.41      6.84 o 
  -8   8   4      385.62      374.29     19.19 o 
  -7   8   4      152.68      145.20      6.98 o 
  -6   8   4      473.79      468.91     10.21 o 
  -5   8   4      133.72      136.89      6.04 o 
  -4   8   4       50.92       58.37      3.04 o 
  -3   8   4       18.04       14.05      2.41 o 
  -2   8   4      270.03      259.65      4.78 o 
  -1   8   4      368.70      388.12      6.79 o 
   0   8   4       42.00       50.23      3.58 o 
   1   8   4      661.10      672.89      6.80 o 
   2   8   4        9.24       10.46      1.38 o 
   3   8   4       55.46       51.43      4.41 o 
   4   8   4       33.61       29.56      3.39 o 
   5   8   4       11.82       13.53      2.85 o 
   6   8   4        9.14        5.38      1.97 o 
   7   8   4      184.00      170.58     11.53 o 
   8   8   4      150.35      141.79     10.09 o 
   9   8   4       49.58       33.32      6.28 o 
  10   8   4       42.97       39.52      6.81 o 
  11   8   4        0.32        5.61      2.94 o 
  12   8   4       19.73       19.40      5.73 o 
  13   8   4       18.48       10.61      4.00 o 
 -14   9   4        7.98        8.50      2.98 o 
 -13   9   4       34.13       30.28      6.40 o 
 -12   9   4       25.11       24.71      4.67 o 
 -11   9   4        0.88        4.04      2.97 o 
 -10   9   4       14.15       16.77      4.19 o 
  -9   9   4       52.72       49.97      6.77 o 
  -8   9   4      132.46      119.87      8.27 o 
  -7   9   4       16.34       10.94      1.91 o 
  -6   9   4      578.50      549.30     13.76 o 
  -5   9   4      159.95      193.29      7.16 o 
  -4   9   4      186.01      192.82     10.88 o 
  -3   9   4      159.78      148.41     14.80 o 
  -2   9   4       16.60       22.95      3.44 o 
  -1   9   4        1.02        3.58      1.78 o 
   0   9   4      231.04      235.60      6.14 o 
   1   9   4     2147.15     2140.20     30.77 o 
   2   9   4      741.41      765.99     12.05 o 
   3   9   4        2.00        2.71      1.17 o 
   4   9   4       21.99       17.98      2.59 o 
   5   9   4        3.88        4.20      1.54 o 
   6   9   4        0.52        2.75      1.34 o 
   7   9   4       21.15       20.82      4.84 o 
   8   9   4       34.85       27.89      6.01 o 
   9   9   4      157.39      158.45     21.16 o 
  10   9   4       54.84       56.07      9.30 o 
  11   9   4        0.60        4.98      2.74 o 
  12   9   4        8.39        6.54      3.34 o 
  13   9   4       52.81       38.80     10.57 o 
 -14  10   4      122.12      147.95     18.52 o 
 -13  10   4        8.67       11.07      3.64 o 
 -12  10   4       42.19       35.64      6.86 o 
 -11  10   4       15.29        6.79      2.80 o 
 -10  10   4        5.31        4.46      2.66 o 
  -9  10   4       93.38       99.56     13.66 o 
  -8  10   4        2.91        5.60      1.94 o 
  -7  10   4       69.95       56.68      6.48 o 
  -6  10   4      156.36      117.52     10.91 o 
  -5  10   4      135.65      133.24     14.96 o 
  -4  10   4        3.68        4.43      2.48 o 
  -3  10   4        7.00        4.92      2.58 o 
  -2  10   4       97.18      103.42     10.08 o 
  -1  10   4      434.44      429.71     11.75 o 
   0  10   4        0.84        2.46      2.37 o 
   1  10   4     1709.76     1826.19     40.47 o 
   2  10   4      251.69      239.28      6.43 o 
   3  10   4       29.40       26.66      4.63 o 
   4  10   4        2.45        3.75      1.28 o 
   5  10   4       29.77       25.41      4.83 o 
   6  10   4       29.39       24.51      5.28 o 
   7  10   4      151.73      137.23     15.66 o 
   8  10   4       89.85       72.47     14.99 o 
   9  10   4       70.90       50.37      9.42 o 
  10  10   4       59.23       42.26      9.84 o 
  11  10   4       57.09       48.91     10.86 o 
  12  10   4       31.54       19.67      5.86 o 
 -13  11   4      245.73      310.62     34.94 o 
 -12  11   4       45.76       51.04      7.88 o 
 -11  11   4        0.40        3.00      1.77 o 
 -10  11   4       22.95       27.70      4.56 o 
  -9  11   4        0.71        3.96      1.99 o 
  -8  11   4        0.20        4.13      2.21 o 
  -7  11   4      311.59      338.12     11.42 o 
  -6  11   4      128.25      100.28     10.42 o 
  -5  11   4       57.30       46.84      7.99 o 
  -4  11   4       68.77       71.59      7.41 o 
  -3  11   4        7.75        9.11      3.27 o 
  -2  11   4      238.72      238.17     14.28 o 
  -1  11   4      260.30      269.73     15.00 o 
   0  11   4      181.78      169.22     13.30 o 
   1  11   4       33.31       30.41      6.98 o 
   2  11   4      233.28      242.84     12.49 o 
   3  11   4       27.62       29.24      4.52 o 
   4  11   4        6.30        7.94      2.27 o 
   5  11   4       23.09       17.23      3.30 o 
   6  11   4       53.83       45.36      8.69 o 
   7  11   4       43.51       49.54      8.29 o 
   8  11   4       14.93       13.30      4.13 o 
   9  11   4      217.55      221.93     11.17 o 
  10  11   4       93.68       71.24     13.35 o 
  11  11   4       28.60       25.57      6.30 o 
 -12  12   4       25.73       15.99      4.53 o 
 -11  12   4        5.43        8.90      4.52 o 
 -10  12   4        3.87        6.41      2.64 o 
  -9  12   4        0.39        3.72      2.56 o 
  -8  12   4       20.45       16.07      4.34 o 
  -7  12   4        9.07       15.96      4.32 o 
  -6  12   4      199.66      222.63     11.85 o 
  -5  12   4      177.78      197.02     19.14 o 
  -4  12   4        1.88        3.50      2.60 o 
  -3  12   4        9.69       10.04      2.95 o 
  -2  12   4      110.03      117.96     12.43 o 
  -1  12   4       46.44       45.61      7.81 o 
   0  12   4       13.38       15.52      2.89 o 
   1  12   4      757.05      829.76     16.53 o 
   2  12   4      135.08      121.72     16.71 o 
   3  12   4       41.90       32.58      8.35 o 
   4  12   4        3.69        2.85      3.68 o 
   5  12   4        8.61        8.24      4.08 o 
   6  12   4       21.39       22.27      4.59 o 
   7  12   4        9.55        7.04      4.45 o 
   8  12   4        1.72        6.11      3.10 o 
   9  12   4       10.89       14.98      4.61 o 
  10  12   4       13.14       16.51      7.53 o 
 -11  13   4        3.86        3.27      2.52 o 
 -10  13   4        7.63       12.65      3.53 o 
  -9  13   4        4.71        5.51      2.83 o 
  -8  13   4       56.48       64.58     11.32 o 
  -7  13   4       75.03       72.33     15.25 o 
  -6  13   4        0.48        1.88      2.14 o 
  -5  13   4      111.65       86.26     11.34 o 
  -4  13   4      139.05      116.65     14.48 o 
  -3  13   4       16.19       14.29      3.47 o 
  -2  13   4      108.54       96.57     10.34 o 
  -1  13   4      142.32      125.22     12.13 o 
   0  13   4        3.47        3.13      2.96 o 
   1  13   4      105.46      116.26     13.70 o 
   2  13   4      313.34      335.75     14.99 o 
   3  13   4      390.51      386.45     34.98 o 
   4  13   4        3.13        3.05      4.09 o 
   5  13   4      107.43       83.17     19.69 o 
   6  13   4        7.42        8.03      3.85 o 
   7  13   4       24.24       24.75      5.83 o 
   8  13   4        1.57        7.49      3.16 o 
   9  13   4        5.64        3.41      6.55 o 
  -9  14   4       22.62       26.57      5.64 o 
  -8  14   4        6.71       10.80      3.56 o 
  -7  14   4       13.63       22.51      6.29 o 
  -6  14   4       50.26       38.97      7.12 o 
  -5  14   4      141.84      141.10     18.19 o 
  -4  14   4        2.55        2.81      2.32 o 
  -3  14   4       54.45       36.66      7.37 o 
  -2  14   4       10.41        8.08      2.51 o 
  -1  14   4        0.01        2.64      2.09 o 
   0  14   4       13.91       13.94      4.56 o 
   1  14   4      178.85      159.64     13.78 o 
   2  14   4      416.53      447.62     10.46 o 
   3  14   4       64.05       60.75     12.19 o 
   4  14   4       77.36       78.51     24.59 o 
   5  14   4        0.02        3.94      3.61 o 
   7  14   4       13.38       30.60     10.16 o 
   8  14   4        6.36        9.15      7.62 o 
  -8  15   4       73.83       64.48     17.63 o 
  -7  15   4        1.74        2.69      2.04 o 
  -6  15   4      127.71      150.10     24.16 o 
  -5  15   4        9.57       10.93      3.65 o 
  -4  15   4        0.17        3.78      2.05 o 
  -3  15   4       63.44       42.32      7.39 o 
  -2  15   4       30.97       31.73      6.85 o 
  -1  15   4       98.16      119.07     15.86 o 
   0  15   4       18.99       15.95      4.37 o 
   1  15   4       17.97       19.97      6.99 o 
   2  15   4       94.48       81.38     22.99 o 
   3  15   4       39.45       30.74     13.03 o 
   4  15   4       20.61       12.70     12.63 o 
   5  15   4        0.72        1.34      5.08 o 
   6  15   4        0.05        4.01      4.61 o 
  -5  16   4       62.39       53.21     16.60 o 
  -4  16   4        0.93        5.12      3.42 o 
  -3  16   4        0.05        7.77      4.50 o 
  -2  16   4        6.80        3.64      2.61 o 
  -1  16   4       61.76       58.17     15.58 o 
   0  16   4        6.03        4.86      3.64 o 
   1  16   4       18.03       11.02      8.42 o 
   2  16   4       16.77       15.50      6.88 o 
   3  16   4        9.86       14.63      7.02 o 
 -17   1   5       20.45       13.75      3.58 o 
 -16   1   5      271.89      286.38     10.81 o 
 -15   1   5      107.38       93.79     12.78 o 
 -14   1   5        1.34        3.20      2.28 o 
 -13   1   5       51.13       67.16      6.82 o 
 -12   1   5       69.95       46.80      4.96 o 
 -11   1   5       87.49       73.86      8.02 o 
 -10   1   5      184.34      164.21     12.39 o 
  -9   1   5      151.15      124.60      8.72 o 
  -8   1   5      356.56      326.23     17.41 o 
  -7   1   5      250.58      252.07      7.99 o 
  -6   1   5        8.09        5.10      1.89 o 
  -5   1   5      310.44      322.80      6.58 o 
  -4   1   5      581.22      568.88      8.10 o 
  -3   1   5      584.31      598.41      7.96 o 
  -2   1   5       11.39       16.88      2.28 o 
  -1   1   5       47.43       49.03      4.78 o 
   0   1   5     1171.52     1213.14     12.29 o 
   1   1   5       20.74       32.17      2.84 o 
   2   1   5      203.93      193.04      3.30 o 
   3   1   5      806.64      726.29      7.02 o 
   4   1   5        8.76        8.50      1.05 o 
   5   1   5      760.29      751.35     10.39 o 
   6   1   5      683.54      630.51     16.67 o 
   7   1   5     3160.00     3270.89     57.39 o 
   8   1   5      247.33      229.23     14.01 o 
   9   1   5        4.62        3.52      1.66 o 
  10   1   5       64.18       77.78      9.72 o 
  11   1   5        0.99        5.76      3.38 o 
  12   1   5       10.26       10.26      4.25 o 
  13   1   5        4.78        3.22      2.67 o 
  14   1   5      158.70      163.90     28.53 o 
 -16   2   5       29.13       32.35      5.21 o 
 -15   2   5      546.56      557.70     14.83 o 
 -14   2   5      155.16      173.06     13.31 o 
 -13   2   5       47.08       47.42      5.01 o 
 -12   2   5       80.87       82.46     11.99 o 
 -11   2   5      410.93      374.46     10.66 o 
 -10   2   5     1308.89     1257.11     29.18 o 
  -9   2   5      610.76      612.71     17.82 o 
  -8   2   5      499.17      541.05     13.76 o 
  -7   2   5      984.08     1029.43     20.61 o 
  -6   2   5      174.68      193.95      7.67 o 
  -5   2   5       17.63       23.94      3.63 o 
  -4   2   5      186.64      185.48      8.88 o 
  -3   2   5       10.63       15.72      2.05 o 
  -2   2   5       14.15       18.94      3.15 o 
  -1   2   5     1094.12     1143.97     14.20 o 
   0   2   5      565.47      624.54      6.85 o 
   1   2   5      378.62      379.90      5.22 o 
   2   2   5       30.95       30.20      3.19 o 
   3   2   5        9.11        8.06      1.37 o 
   4   2   5        2.42        4.36      1.46 o 
   5   2   5       56.92       47.46      5.36 o 
   6   2   5       26.80       16.25      3.69 o 
   7   2   5     1052.05     1102.19     22.45 o 
   8   2   5      161.34      155.47      7.73 o 
   9   2   5        0.01        0.79      1.44 o 
  10   2   5       23.44       18.65      4.62 o 
  11   2   5       13.65       13.67      5.03 o 
  12   2   5        5.17        4.70      7.98 o 
  13   2   5        0.15        2.95      3.48 o 
  14   2   5       22.48       16.28      5.19 o 
 -16   3   5       61.37       59.00      8.63 o 
 -15   3   5      593.81      647.35     29.94 o 
 -14   3   5      173.22      183.03     15.84 o 
 -13   3   5       79.43       72.36      8.16 o 
 -12   3   5       11.50        8.79      2.68 o 
 -11   3   5        1.39        5.30      1.92 o 
 -10   3   5       48.25       47.16      4.70 o 
  -9   3   5      154.41      143.73      8.57 o 
  -8   3   5     1017.89      993.12     14.63 o 
  -7   3   5        3.65        3.25      1.76 o 
  -6   3   5      335.43      310.28      6.87 o 
  -5   3   5      510.91      514.43      8.37 o 
  -4   3   5      209.12      218.46      4.96 o 
  -3   3   5       12.33       12.19      1.91 o 
  -2   3   5      146.02      139.48      5.36 o 
  -1   3   5      146.53      142.18      3.22 o 
   0   3   5       83.81       77.12      6.54 o 
   1   3   5        6.46        3.46      1.38 o 
   2   3   5       79.67       82.26      3.23 o 
   3   3   5      193.84      188.78      4.66 o 
   4   3   5       99.17      112.82      5.79 o 
   5   3   5      100.69      100.79      9.17 o 
   6   3   5       78.03       81.05      8.13 o 
   7   3   5      529.01      522.62     12.45 o 
   8   3   5       10.89        9.12      2.66 o 
   9   3   5        0.31        2.26      2.04 o 
  10   3   5       34.37       31.97      5.84 o 
  11   3   5        9.72       13.41      3.68 o 
  12   3   5        0.50        3.35      3.72 o 
  13   3   5       38.88       39.94      9.68 o 
  14   3   5       11.19       17.24      6.61 o 
 -16   4   5        3.16        3.43      2.17 o 
 -15   4   5      155.10      146.91     19.47 o 
 -14   4   5      173.19      181.51     18.84 o 
 -13   4   5       41.84       33.29      4.42 o 
 -12   4   5      273.83      240.31     14.17 o 
 -11   4   5       32.19       26.50      4.71 o 
 -10   4   5      164.55      133.79     13.19 o 
  -9   4   5      546.50      504.15     10.00 o 
  -8   4   5       74.04       71.51      8.92 o 
  -7   4   5        4.00       10.14      2.11 o 
  -6   4   5      163.87      158.62      6.64 o 
  -5   4   5        2.83        4.65      1.76 o 
  -4   4   5      210.41      205.53      6.83 o 
  -3   4   5       15.39       22.60      2.90 o 
  -2   4   5       38.18       38.86      3.68 o 
  -1   4   5      370.52      364.07      5.51 o 
   0   4   5      135.01      135.53      6.89 o 
   1   4   5       55.32       49.70      4.12 o 
   2   4   5        6.39        9.38      1.55 o 
   3   4   5       38.12       43.24      5.33 o 
   4   4   5      187.86      170.85      6.30 o 
   5   4   5       96.72      108.52      8.58 o 
   6   4   5        0.87        1.95      1.24 o 
   7   4   5        6.39       10.74      3.45 o 
   8   4   5        1.96        7.85      3.10 o 
   9   4   5        6.57        6.59      2.22 o 
  10   4   5       15.19       12.78      2.70 o 
  11   4   5       27.86       28.49      7.67 o 
  12   4   5        3.99        1.64      2.94 o 
  13   4   5       34.60       30.10      9.60 o 
  14   4   5       20.28        8.57      4.91 o 
 -16   5   5       92.56       71.70     11.92 o 
 -15   5   5      158.83      142.30     11.75 o 
 -14   5   5       22.53       14.02      2.96 o 
 -13   5   5       32.48       25.92      4.02 o 
 -12   5   5       25.94       24.72      3.71 o 
 -11   5   5        5.34        4.72      2.18 o 
 -10   5   5        2.07        3.87      2.01 o 
  -9   5   5        0.02        4.77      1.98 o 
  -8   5   5      945.28      962.87     15.72 o 
  -7   5   5       67.09       80.08      9.61 o 
  -6   5   5      177.34      180.01      9.66 o 
  -5   5   5        0.63        3.66      1.61 o 
  -4   5   5       40.87       48.82      4.80 o 
  -3   5   5       47.54       44.07      4.11 o 
  -2   5   5      166.81      164.56      4.98 o 
  -1   5   5      347.52      341.82     10.07 o 
   0   5   5       62.73       61.78      3.73 o 
   1   5   5      156.73      160.13      3.79 o 
   2   5   5       14.83       16.99      1.89 o 
   3   5   5       41.42       37.76      2.32 o 
   4   5   5       36.36       43.35      6.15 o 
   5   5   5       14.75       18.37      3.32 o 
   6   5   5      125.50      113.23     10.33 o 
   7   5   5        3.21        3.43      1.99 o 
   8   5   5       95.89       68.34      8.38 o 
   9   5   5      106.74      108.49     14.21 o 
  10   5   5       22.79       24.38      4.73 o 
  11   5   5        2.57        2.74      2.36 o 
  12   5   5        5.82       10.78      4.22 o 
  13   5   5        4.09        9.93      4.49 o 
 -15   6   5       31.53       19.24      4.20 o 
 -14   6   5      276.31      307.10     23.30 o 
 -13   6   5       52.97       32.58      6.00 o 
 -12   6   5       53.12       60.28      8.33 o 
 -11   6   5       32.74       35.75      4.33 o 
 -10   6   5        5.46        6.96      2.61 o 
  -9   6   5       18.64       20.92      3.31 o 
  -8   6   5      434.28      488.15     10.92 o 
  -7   6   5     1560.61     1616.73     23.42 o 
  -6   6   5      737.79      798.05     15.39 o 
  -5   6   5      143.47      127.74      6.60 o 
  -4   6   5        1.98        3.56      1.60 o 
  -3   6   5      204.46      203.04      8.79 o 
  -2   6   5      378.71      370.08      9.44 o 
  -1   6   5      186.77      168.17      8.27 o 
   0   6   5      344.56      296.67      5.10 o 
   1   6   5       92.36       90.97      4.52 o 
   2   6   5        7.04        7.33      1.06 o 
   3   6   5      115.98      108.15      5.05 o 
   4   6   5       74.85       69.12      7.01 o 
   5   6   5       45.03       47.47      6.40 o 
   6   6   5      325.09      287.95      9.47 o 
   7   6   5       96.13       83.83     10.14 o 
   8   6   5        2.90        5.46      2.33 o 
   9   6   5       53.91       68.84      8.53 o 
  10   6   5        4.64        5.79      2.78 o 
  11   6   5        2.51        3.26      1.73 o 
  12   6   5        4.13        7.08      2.88 o 
  13   6   5       35.11       34.45     11.60 o 
 -15   7   5       31.38       30.39      7.03 o 
 -14   7   5       16.63       10.53      4.49 o 
 -13   7   5       42.95       43.37      7.69 o 
 -12   7   5        2.27        2.82      1.90 o 
 -11   7   5        5.25        4.76      2.06 o 
 -10   7   5       60.71       63.47      6.67 o 
  -9   7   5       52.33       52.50      6.57 o 
  -8   7   5     3690.88     3770.61     25.93 o 
  -7   7   5     1680.54     1764.70     22.85 o 
  -6   7   5       47.47       47.20      5.85 o 
  -5   7   5      529.35      515.68     22.36 o 
  -4   7   5      564.29      550.30     11.73 o 
  -3   7   5      434.17      420.58     12.79 o 
  -2   7   5      637.37      584.79     13.22 o 
  -1   7   5     1237.63     1233.13     25.13 o 
   0   7   5     2785.43     2972.09     18.24 o 
   1   7   5       92.05      100.36      6.38 o 
   2   7   5      235.62      228.70      7.86 o 
   3   7   5       91.05       95.84      3.39 o 
   4   7   5       71.08       71.78      8.74 o 
   5   7   5        4.06        7.98      1.80 o 
   6   7   5        2.65        2.35      1.98 o 
   7   7   5       29.43       23.44      3.64 o 
   8   7   5      283.59      295.22     13.10 o 
   9   7   5       82.07       90.54     13.55 o 
  10   7   5        1.02        3.76      2.36 o 
  11   7   5       19.76       22.32      4.98 o 
  12   7   5        1.32        4.64      2.37 o 
  13   7   5       26.53       27.65      9.25 o 
 -14   8   5        5.60        3.37      2.75 o 
 -13   8   5        6.42        7.92      3.37 o 
 -12   8   5       15.11       18.74      4.48 o 
 -11   8   5       69.17       54.78      6.94 o 
 -10   8   5        8.18        6.71      2.51 o 
  -9   8   5       10.65        8.27      2.00 o 
  -8   8   5       56.54       40.18      5.07 o 
  -7   8   5      551.87      592.25      9.69 o 
  -6   8   5        6.49        6.73      1.59 o 
  -5   8   5        5.15        5.62      1.35 o 
  -4   8   5       16.62       18.05      2.74 o 
  -3   8   5        0.76        0.94      0.60 o 
  -2   8   5      225.40      217.07      6.90 o 
  -1   8   5       58.89       47.90      5.39 o 
   0   8   5      270.84      286.81      5.36 o 
   1   8   5      156.86      150.24      8.04 o 
   2   8   5       25.37       28.90      3.73 o 
   3   8   5       29.43       30.46      3.84 o 
   4   8   5       26.79       23.08      2.57 o 
   5   8   5       23.92       16.89      3.22 o 
   6   8   5       46.80       40.20      6.99 o 
   7   8   5       34.05       31.15      4.79 o 
   8   8   5       30.73       30.95      5.50 o 
   9   8   5        7.77        9.44      3.37 o 
  10   8   5        1.72        3.76      2.77 o 
  11   8   5        4.39        5.93      2.99 o 
  12   8   5       37.49       29.24      7.36 o 
 -14   9   5       24.42       16.51      4.36 o 
 -13   9   5       11.42       20.74      4.82 o 
 -12   9   5      154.25      157.78     17.36 o 
 -11   9   5       62.00       49.48      8.36 o 
 -10   9   5        1.26        3.88      2.53 o 
  -9   9   5        4.73        5.05      2.83 o 
  -8   9   5        8.67       10.23      3.71 o 
  -7   9   5      302.63      282.16     13.90 o 
  -6   9   5      807.08      824.79     30.41 o 
  -5   9   5      162.23      174.27     11.34 o 
  -4   9   5      215.28      210.32     13.43 o 
  -3   9   5      264.81      289.12     12.02 o 
  -2   9   5       37.81       36.36      6.25 o 
  -1   9   5       94.98       90.97     10.53 o 
   0   9   5       75.57       65.35      6.17 o 
   1   9   5       47.24       44.92      3.79 o 
   2   9   5       93.23      105.78      8.02 o 
   3   9   5       20.37       18.99      2.90 o 
   4   9   5        1.46        1.89      1.50 o 
   5   9   5        3.37        6.44      2.40 o 
   6   9   5        0.15        2.48      1.89 o 
   7   9   5      703.45      710.60     17.32 o 
   8   9   5       93.75       55.85     10.53 o 
   9   9   5        4.65        7.91      2.84 o 
  10   9   5      105.35       90.98     15.62 o 
  11   9   5      140.81      145.30     14.98 o 
  12   9   5       72.70       40.88     14.16 o 
 -13  10   5        4.31       14.06      5.32 o 
 -12  10   5       36.76       46.09      7.96 o 
 -11  10   5       35.41       40.48      9.72 o 
 -10  10   5        1.63        4.06      2.89 o 
  -9  10   5        2.34        1.65      2.31 o 
  -8  10   5       49.23       44.66      6.86 o 
  -7  10   5      182.99      190.07     14.14 o 
  -6  10   5       14.64       11.12      4.12 o 
  -5  10   5       19.89       23.78      5.28 o 
  -4  10   5       15.38       14.64      3.49 o 
  -3  10   5       72.77       79.04     10.63 o 
  -2  10   5        8.99        7.72      2.45 o 
  -1  10   5        3.83        4.47      2.36 o 
   0  10   5     1351.05     1425.17     47.72 o 
   1  10   5      273.42      277.87     11.74 o 
   2  10   5       24.43       25.91      4.04 o 
   3  10   5       12.61       13.12      2.21 o 
   4  10   5        6.43        5.09      1.62 o 
   5  10   5      134.86      120.74     14.06 o 
   6  10   5        0.87        1.73      1.29 o 
   7  10   5       20.35       14.46      3.71 o 
   8  10   5        4.41        4.49      2.01 o 
   9  10   5        0.46        2.58      1.60 o 
  10  10   5        8.50        6.36      3.29 o 
  11  10   5        8.38        6.95      3.35 o 
 -12  11   5        4.27        4.64      1.81 o 
 -11  11   5        4.51        6.85      2.86 o 
 -10  11   5        9.01       13.01      4.62 o 
  -9  11   5       78.91       60.72     10.39 o 
  -8  11   5       15.44       10.31      3.20 o 
  -7  11   5      103.50       90.11     12.77 o 
  -6  11   5       35.22       35.91      6.72 o 
  -5  11   5       11.05        7.24      2.86 o 
  -4  11   5        2.21        3.95      2.12 o 
  -3  11   5        6.40        5.72      2.42 o 
  -2  11   5       22.43       18.74      4.51 o 
  -1  11   5      215.46      232.91     12.42 o 
   0  11   5      138.17      131.50     11.78 o 
   1  11   5       11.87       12.35      4.01 o 
   2  11   5        3.38        2.58      1.99 o 
   3  11   5      116.31      123.75     21.92 o 
   4  11   5       42.10       46.79      8.79 o 
   5  11   5        0.53        2.82      3.84 o 
   6  11   5        3.08        4.05      2.72 o 
   7  11   5       18.51       11.74      8.19 o 
   8  11   5       25.06       17.06      5.25 o 
   9  11   5      194.51      181.68     24.83 o 
  10  11   5      102.62       77.01     22.04 o 
 -11  12   5        9.57        9.39      3.69 o 
 -10  12   5       36.68       41.38      8.13 o 
  -9  12   5        0.27        6.13      2.74 o 
  -8  12   5       20.13       15.31      4.54 o 
  -7  12   5       13.69        8.44      2.73 o 
  -6  12   5      126.60      136.72     18.74 o 
  -5  12   5        0.55        5.67      2.97 o 
  -4  12   5        1.94        3.48      2.34 o 
  -3  12   5      169.10      198.65     13.15 o 
  -2  12   5      367.63      399.24     34.13 o 
  -1  12   5        0.41        5.54      2.54 o 
   0  12   5       70.47       56.76      7.54 o 
   1  12   5      399.67      420.69     11.18 o 
   2  12   5      294.24      326.01     19.38 o 
   3  12   5      376.27      395.94     15.45 o 
   4  12   5        5.55        4.20      2.91 o 
   5  12   5       24.72       24.04      4.86 o 
   6  12   5       73.54       62.50     16.03 o 
   7  12   5        0.32        4.90      3.11 o 
   8  12   5      105.95       72.25     19.65 o 
   9  12   5        3.50        3.37      3.66 o 
 -10  13   5       13.25       11.36      4.62 o 
  -9  13   5        0.51        6.57      3.71 o 
  -8  13   5       25.34       28.72      6.07 o 
  -7  13   5       53.22       47.26      9.17 o 
  -6  13   5       24.67       23.20      5.43 o 
  -5  13   5        0.00        3.76      2.15 o 
  -4  13   5        7.30        9.90      3.97 o 
  -3  13   5        2.54        3.97      1.77 o 
  -2  13   5        0.02        1.96      1.63 o 
  -1  13   5        3.56        8.41      2.98 o 
   0  13   5      248.85      241.31     19.08 o 
   1  13   5       98.56       92.82     12.88 o 
   2  13   5       10.27       10.32      4.25 o 
   3  13   5       18.93       17.14      4.74 o 
   4  13   5       63.94       56.20     12.27 o 
   5  13   5        0.27        6.56      2.22 o 
   6  13   5        0.19        6.34      3.07 o 
   7  13   5       15.84       15.45      6.56 o 
   8  13   5      103.23       68.98     24.78 o 
  -8  14   5       56.07       33.82      7.21 o 
  -7  14   5        0.24        2.93      2.24 o 
  -6  14   5       12.14       15.40      4.16 o 
  -5  14   5        8.28        8.52      4.43 o 
  -4  14   5        4.90        8.24      3.12 o 
  -3  14   5        9.14        9.06      3.16 o 
  -2  14   5       30.85       24.56      4.79 o 
  -1  14   5        7.57        7.79      3.00 o 
   0  14   5      339.04      356.74     14.95 o 
   1  14   5        7.49        4.62      3.44 o 
   2  14   5       22.62       20.60      5.03 o 
   3  14   5        6.30       10.89      7.92 o 
   4  14   5       35.07       38.17      9.86 o 
   5  14   5       15.10        9.79      4.40 o 
   6  14   5       48.83       51.85     19.18 o 
  -6  15   5        0.24        3.95      2.38 o 
  -5  15   5        0.99        5.72      2.81 o 
  -4  15   5        1.16        3.56      2.54 o 
  -3  15   5        0.17        4.06      2.36 o 
  -2  15   5       84.86       67.05     15.67 o 
  -1  15   5      365.26      470.88     23.90 o 
   0  15   5      269.56      305.36     15.65 o 
   1  15   5       25.40       24.25      9.49 o 
   2  15   5        0.28        5.28      4.34 o 
   3  15   5        0.25        3.47      5.75 o 
   4  15   5       11.25       15.84      4.68 o 
  -1  16   5        3.15        4.14      5.95 o 
 -16   0   6     1234.44     1318.17     38.15 o 
 -15   0   6      257.52      215.99     37.42 o 
 -14   0   6        1.10        7.25      3.59 o 
 -13   0   6       57.05       52.36     12.54 o 
 -12   0   6       36.77       36.10      8.82 o 
 -11   0   6      378.74      315.18     40.73 o 
 -10   0   6     3011.36     2978.20     33.76 o 
  -9   0   6      672.20      677.62     18.11 o 
  -8   0   6        0.07        2.46      3.16 o 
  -7   0   6       23.44       21.32      5.98 o 
  -6   0   6       94.27       84.02      8.10 o 
  -5   0   6       41.72       34.28      4.87 o 
  -4   0   6      160.45      161.08     12.19 o 
  -3   0   6      806.32      852.93     16.65 o 
  -2   0   6     1720.96     1895.15     26.32 o 
  -1   0   6      176.54      184.27      8.25 o 
   0   0   6       85.94       97.12     11.45 o 
   1   0   6      252.53      227.73     10.26 o 
   2   0   6        0.17        0.99      0.94 o 
   3   0   6       24.42       23.11      6.74 o 
   4   0   6      124.56      105.83      8.22 o 
   5   0   6        0.42        0.95      0.70 o 
   6   0   6      502.78      502.38     30.84 o 
   7   0   6     1115.72     1229.98     35.68 o 
   8   0   6        9.73       11.36      3.67 o 
   9   0   6      393.00      401.31     38.75 o 
  10   0   6       99.71       76.91     27.06 o 
  11   0   6       10.46        3.27      5.95 o 
  12   0   6        2.20        1.74      5.21 o 
  13   0   6      113.76       83.39     29.53 o 
 -16   1   6       84.86       87.13     11.24 o 
 -15   1   6       46.64       49.72      8.75 o 
 -14   1   6        3.00        5.46      2.32 o 
 -13   1   6       35.65       30.40      4.83 o 
 -12   1   6        0.96        4.60      2.05 o 
 -11   1   6        0.20        3.07      1.81 o 
 -10   1   6      181.05      170.08     10.80 o 
  -9   1   6        1.17        4.29      2.44 o 
  -8   1   6      506.56      528.02     17.68 o 
  -7   1   6       29.35       34.15      4.25 o 
  -6   1   6        0.13        2.20      1.31 o 
  -5   1   6       12.54       14.13      2.61 o 
  -4   1   6       12.35       12.54      1.98 o 
  -3   1   6       41.18       45.88      5.21 o 
  -2   1   6     1605.08     1723.16     19.01 o 
  -1   1   6      162.32      160.04      5.32 o 
   0   1   6      110.75      106.07      4.55 o 
   1   1   6       89.57       79.37      4.99 o 
   2   1   6        3.91        4.63      1.28 o 
   3   1   6       77.06       73.60      4.34 o 
   4   1   6      149.47      135.63      5.40 o 
   5   1   6      780.00      730.88     12.10 o 
   6   1   6     2433.99     2518.04     55.73 o 
   7   1   6      714.76      746.52     34.36 o 
   8   1   6      458.59      474.24     16.60 o 
   9   1   6       87.89       86.72     13.45 o 
  10   1   6       30.93       28.36      7.64 o 
  11   1   6       69.01       63.68     16.17 o 
  12   1   6        7.53        6.95      3.76 o 
  13   1   6       59.64       46.01     14.17 o 
 -16   2   6       21.98       14.48      4.42 o 
 -15   2   6       21.30       17.90      3.76 o 
 -14   2   6        1.57        6.56      2.52 o 
 -13   2   6       37.51       34.15      6.76 o 
 -12   2   6        0.58        2.51      1.68 o 
 -11   2   6       17.32       14.61      2.31 o 
 -10   2   6        2.40        3.49      1.85 o 
  -9   2   6      634.86      653.81     18.73 o 
  -8   2   6      131.99      127.66      8.19 o 
  -7   2   6      116.49      130.19      8.82 o 
  -6   2   6       21.15       26.58      3.72 o 
  -5   2   6       39.55       38.12      4.96 o 
  -4   2   6      262.24      249.23      6.40 o 
  -3   2   6       87.72      101.72      5.51 o 
  -2   2   6     1042.73     1122.06     20.22 o 
  -1   2   6      229.24      250.85      8.48 o 
   0   2   6       66.08       78.80      5.68 o 
   1   2   6       14.83       15.70      2.25 o 
   2   2   6       57.04       54.38      5.32 o 
   3   2   6        6.76        7.81      1.30 o 
   4   2   6        1.34        9.32      2.09 o 
   5   2   6     2146.32     2229.98     37.73 o 
   6   2   6      338.17      366.25     15.76 o 
   7   2   6        2.27        3.27      1.83 o 
   8   2   6        4.99        3.95      1.80 o 
   9   2   6        0.36        3.72      2.23 o 
  10   2   6        0.52        1.34      2.71 o 
  11   2   6       17.00       13.61      5.81 o 
  12   2   6       37.79       35.35      9.80 o 
  13   2   6       13.70       17.16      6.64 o 
 -16   3   6        3.18        4.75      2.51 o 
 -15   3   6        0.39        3.50      2.53 o 
 -14   3   6       49.37       43.02      7.02 o 
 -13   3   6       89.30      103.45     14.06 o 
 -12   3   6        9.38       10.79      3.03 o 
 -11   3   6        1.97        5.14      2.06 o 
 -10   3   6        3.94        2.93      1.98 o 
  -9   3   6        0.60        5.50      1.87 o 
  -8   3   6      204.36      200.56      9.29 o 
  -7   3   6      121.30      135.38     12.63 o 
  -6   3   6        5.92       10.49      1.86 o 
  -5   3   6       63.89       59.45      6.97 o 
  -4   3   6       10.74        9.95      2.59 o 
  -3   3   6      231.73      248.55      8.60 o 
  -2   3   6      220.17      217.28      7.57 o 
  -1   3   6      183.20      180.81      5.65 o 
   0   3   6       65.43       69.00      3.58 o 
   1   3   6       24.07       26.10      3.20 o 
   2   3   6       60.78       56.94      3.61 o 
   3   3   6       10.59       11.09      1.41 o 
   4   3   6       33.45       35.91      4.39 o 
   5   3   6      816.41      874.92     19.53 o 
   6   3   6      131.40      133.02     12.11 o 
   7   3   6        8.61       11.01      2.34 o 
   8   3   6       28.05       29.19      4.52 o 
   9   3   6      129.59      129.66     21.28 o 
  10   3   6       25.57       26.39      7.44 o 
  11   3   6       12.15        8.65      4.30 o 
  12   3   6       94.10      106.39     19.22 o 
  13   3   6       66.11       73.29     25.21 o 
 -15   4   6        0.87        6.38      2.52 o 
 -14   4   6        6.31        3.83      2.35 o 
 -13   4   6       13.68       13.00      3.01 o 
 -12   4   6       34.13       35.85      5.04 o 
 -11   4   6       38.28       37.75      6.04 o 
 -10   4   6       53.45       45.61      5.48 o 
  -9   4   6       25.92       30.09      4.25 o 
  -8   4   6       46.83       55.40      6.72 o 
  -7   4   6       38.53       42.30      4.40 o 
  -6   4   6       18.55       23.17      3.03 o 
  -5   4   6        6.14        7.35      2.20 o 
  -4   4   6       10.89        9.01      1.92 o 
  -3   4   6      460.31      436.91     13.19 o 
  -2   4   6       98.29       97.68      5.43 o 
  -1   4   6      111.52      130.27      7.95 o 
   0   4   6      270.17      269.40     12.42 o 
   1   4   6      187.49      179.13      7.32 o 
   2   4   6       16.37       13.67      1.92 o 
   3   4   6       82.42       73.89      8.72 o 
   4   4   6        4.74        9.46      2.64 o 
   5   4   6      511.93      494.52     13.39 o 
   6   4   6        1.86        1.69      1.45 o 
   7   4   6       37.89       37.24      6.13 o 
   8   4   6       39.68       46.10      7.01 o 
   9   4   6        5.26        5.12      2.67 o 
  10   4   6        2.77        5.72      6.82 o 
  11   4   6        2.61        3.31      2.25 o 
  12   4   6       38.35       39.84     10.26 o 
  13   4   6        1.02        4.52      3.51 o 
 -15   5   6        2.53        8.04      3.08 o 
 -14   5   6        0.59        4.61      2.20 o 
 -13   5   6       34.61       41.67      5.59 o 
 -12   5   6        1.18        4.29      1.69 o 
 -11   5   6       96.79      104.62     12.74 o 
 -10   5   6      107.80      109.70     11.90 o 
  -9   5   6      322.95      299.48      9.18 o 
  -8   5   6       24.96       19.83      2.93 o 
  -7   5   6       55.54       59.60      6.25 o 
  -6   5   6      417.72      396.10     11.29 o 
  -5   5   6        5.59        5.35      1.97 o 
  -4   5   6      249.61      241.56      8.34 o 
  -3   5   6       19.62       21.17      3.25 o 
  -2   5   6      336.90      347.57      7.66 o 
  -1   5   6        4.73        4.30      1.48 o 
   0   5   6       64.61       73.55      4.42 o 
   1   5   6       36.77       42.93      3.99 o 
   2   5   6       43.63       46.37      3.94 o 
   3   5   6       71.20       77.02      9.05 o 
   4   5   6        0.07        1.75      1.37 o 
   5   5   6       38.64       41.76      5.79 o 
   6   5   6       37.86       45.83      5.78 o 
   7   5   6       42.22       39.22      6.10 o 
   8   5   6       96.36       86.62     11.90 o 
   9   5   6       48.90       44.14      6.71 o 
  10   5   6        0.51        3.44      3.45 o 
  11   5   6        0.55        3.85      3.24 o 
  12   5   6       70.13       60.43     16.57 o 
 -15   6   6       22.11       14.30      3.83 o 
 -14   6   6      104.24      123.03     12.50 o 
 -13   6   6        3.06        6.75      2.55 o 
 -12   6   6        2.56        3.56      2.21 o 
 -11   6   6      220.18      205.77      9.08 o 
 -10   6   6       44.44       39.83      5.55 o 
  -9   6   6      191.06      187.59     10.80 o 
  -8   6   6       82.08       75.99      8.07 o 
  -7   6   6      358.34      329.59     13.12 o 
  -6   6   6       19.08       25.13      3.73 o 
  -5   6   6       97.80       93.80     10.05 o 
  -4   6   6      483.63      504.50      9.14 o 
  -3   6   6       83.72       88.42      8.76 o 
  -2   6   6      483.22      498.74     12.57 o 
  -1   6   6      439.13      414.85     12.47 o 
   0   6   6       15.01       13.84      2.00 o 
   1   6   6      117.41      100.68      5.70 o 
   2   6   6      224.74      231.58      9.61 o 
   3   6   6        7.50        6.30      1.26 o 
   4   6   6        1.88        3.80      1.88 o 
   5   6   6      316.02      291.42     16.26 o 
   6   6   6        2.33        6.56      2.96 o 
   7   6   6       61.69       55.55      8.20 o 
   8   6   6       52.09       50.47      7.12 o 
   9   6   6       41.64       29.91      5.85 o 
  10   6   6       28.06       27.72      5.63 o 
  11   6   6        7.61       22.76      5.55 o 
  12   6   6        2.72        6.61      3.09 o 
 -14   7   6       36.19       38.79     13.25 o 
 -13   7   6        0.67        4.88      2.80 o 
 -12   7   6       25.63       24.27      4.41 o 
 -11   7   6       53.83       60.61      8.13 o 
 -10   7   6       17.18       11.48      2.95 o 
  -9   7   6       25.10       25.19      3.38 o 
  -8   7   6      100.12      103.61      7.88 o 
  -7   7   6       21.00       16.91      3.49 o 
  -6   7   6        0.58        1.40      1.47 o 
  -5   7   6       56.94       70.37      7.47 o 
  -4   7   6      157.35      156.62      7.51 o 
  -3   7   6       90.17       90.12      7.02 o 
  -2   7   6      720.87      738.61     12.64 o 
  -1   7   6       24.84       18.10      3.07 o 
   0   7   6        2.08        3.87      1.81 o 
   1   7   6        1.08        1.69      1.06 o 
   2   7   6        0.78        1.84      1.14 o 
   3   7   6       30.18       31.16      5.18 o 
   4   7   6      125.24      121.54     11.87 o 
   5   7   6      158.15      132.67     13.67 o 
   6   7   6      591.52      600.07     13.70 o 
   7   7   6        0.34        2.33      2.83 o 
   8   7   6       14.58       12.27      4.00 o 
   9   7   6        5.91        7.13      2.05 o 
  10   7   6       21.88       17.66      5.03 o 
  11   7   6      180.60      202.13     13.03 o 
  12   7   6       44.32       27.54      6.25 o 
 -14   8   6       16.62       19.05      4.71 o 
 -13   8   6       29.10       24.33      6.42 o 
 -12   8   6        5.89        9.92      3.65 o 
 -11   8   6        0.36        5.25      2.28 o 
 -10   8   6       33.44       30.29      5.43 o 
  -9   8   6        0.09        3.82      2.05 o 
  -8   8   6       44.83       46.97      6.06 o 
  -7   8   6      256.01      233.81      7.83 o 
  -6   8   6       44.67       50.99      5.73 o 
  -5   8   6      796.92      839.29     20.59 o 
  -4   8   6       29.37       33.62      4.33 o 
  -3   8   6      456.83      462.17     17.91 o 
  -2   8   6      733.39      743.35     12.78 o 
  -1   8   6      615.77      642.61     11.03 o 
   0   8   6       16.33       12.91      2.41 o 
   1   8   6      129.14      145.70      8.45 o 
   2   8   6       12.90       13.16      2.23 o 
   3   8   6      341.00      382.66     29.09 o 
   4   8   6      107.53       99.75     12.65 o 
   5   8   6       39.77       37.27      5.47 o 
   6   8   6       36.80       31.10      5.71 o 
   7   8   6       29.44       30.84      5.04 o 
   8   8   6        5.64        9.20      3.51 o 
   9   8   6        0.65        1.47      2.09 o 
  10   8   6        0.64        3.75      2.43 o 
  11   8   6        0.01        2.72      3.04 o 
 -13   9   6        1.75        4.41      3.48 o 
 -12   9   6       29.21       19.53      5.76 o 
 -11   9   6       40.58       37.13      6.58 o 
 -10   9   6      702.01      668.03     30.87 o 
  -9   9   6      820.73      792.82     18.91 o 
  -8   9   6      245.77      221.35     22.66 o 
  -7   9   6        0.60        1.86      2.37 o 
  -6   9   6      214.80      216.13     15.47 o 
  -5   9   6        3.42        5.27      2.05 o 
  -4   9   6       87.93       91.86     11.08 o 
  -3   9   6      535.72      584.85     11.39 o 
  -2   9   6       35.46       31.83      4.33 o 
  -1   9   6      251.79      272.69     11.38 o 
   0   9   6        0.67        4.43      1.54 o 
   1   9   6       11.41       12.57      2.36 o 
   2   9   6      209.05      215.46     17.31 o 
   3   9   6       85.84       80.46     12.45 o 
   4   9   6       85.05       97.21     12.40 o 
   5   9   6        1.32        2.52      2.30 o 
   6   9   6       15.34       17.78      4.26 o 
   7   9   6       12.43        9.75      3.46 o 
   8   9   6        3.69        4.66      2.75 o 
   9   9   6        0.03        2.99      1.92 o 
  10   9   6        1.46        5.04      3.03 o 
 -12  10   6       57.87       54.46     11.55 o 
 -11  10   6        8.29        9.30      4.41 o 
 -10  10   6       20.94       19.95      4.57 o 
  -9  10   6      480.83      475.18     27.02 o 
  -8  10   6      179.84      189.05     17.19 o 
  -7  10   6       32.97       25.16      5.38 o 
  -6  10   6        0.04        4.57      2.13 o 
  -5  10   6        2.41        1.88      1.88 o 
  -4  10   6        5.73        8.42      3.61 o 
  -3  10   6       90.59       91.65     12.28 o 
  -2  10   6      128.10      126.32     15.52 o 
  -1  10   6      180.62      189.30     15.73 o 
   0  10   6        9.63       11.67      2.60 o 
   1  10   6       85.01       77.25      9.56 o 
   2  10   6      154.30      140.79     19.57 o 
   3  10   6      100.57      104.95     20.06 o 
   4  10   6        4.48        4.36      2.82 o 
   5  10   6       41.97       49.34     10.37 o 
   6  10   6       15.62       14.71      5.75 o 
   7  10   6       28.22       22.67      7.40 o 
   8  10   6        7.54        6.77      3.44 o 
   9  10   6       20.12       17.69      6.67 o 
 -11  11   6       10.71        9.51      4.32 o 
 -10  11   6        4.05        3.44      2.50 o 
  -9  11   6       18.20       10.71      2.93 o 
  -8  11   6       32.62       33.24      5.33 o 
  -7  11   6        1.04        6.59      2.54 o 
  -6  11   6       57.23       54.87     10.09 o 
  -5  11   6        0.30        3.69      2.96 o 
  -4  11   6        0.45        4.34      2.28 o 
  -3  11   6        5.45        5.82      3.94 o 
  -2  11   6        0.75        3.81      2.38 o 
  -1  11   6      134.44      138.42     10.18 o 
   0  11   6      142.61      128.84     14.21 o 
   1  11   6       28.57       40.96     17.44 o 
   2  11   6        1.04        5.73      3.74 o 
   3  11   6      187.47      203.56     30.47 o 
   4  11   6      377.44      444.33     40.99 o 
   5  11   6       19.74       23.52      7.88 o 
   6  11   6       20.50       11.82      3.65 o 
   7  11   6        5.69        3.47      2.73 o 
   8  11   6        2.70        8.62      4.66 o 
   9  11   6       16.67        7.82      8.35 o 
 -10  12   6       15.79       20.75      5.87 o 
  -9  12   6       12.79       21.99      5.61 o 
  -8  12   6        0.60        5.38      2.83 o 
  -7  12   6       22.14       16.50      4.36 o 
  -6  12   6        4.44        4.81      3.07 o 
  -5  12   6        6.65        6.61      3.82 o 
  -4  12   6       17.26       15.72      4.65 o 
  -3  12   6       55.50       64.19      9.97 o 
  -2  12   6        6.54       10.85      3.92 o 
  -1  12   6       45.51       49.16     10.17 o 
   0  12   6       15.03       10.40      3.16 o 
   1  12   6       89.03       86.65     20.05 o 
   2  12   6       13.88       12.60      4.32 o 
   3  12   6       53.89       41.65     13.03 o 
   4  12   6        7.18       16.82      5.11 o 
   5  12   6       39.46       55.17      8.57 o 
   6  12   6       24.61       17.71      6.43 o 
   7  12   6        2.06       -0.05      2.83 o 
  -9  13   6       97.33       74.63     19.07 o 
  -8  13   6        5.94        6.64      2.91 o 
  -7  13   6        2.12        4.91      2.99 o 
  -6  13   6       60.55       59.66     14.06 o 
  -5  13   6       21.79       27.35      5.69 o 
  -4  13   6      106.92      103.21     18.50 o 
  -3  13   6       25.21       27.73      6.56 o 
  -2  13   6       17.42       14.06      3.67 o 
  -1  13   6       46.97       41.48      9.32 o 
   0  13   6       13.95       15.83      5.83 o 
   1  13   6      122.12      115.51     19.40 o 
   2  13   6       87.53       86.53     16.81 o 
   3  13   6        4.13        6.51      3.38 o 
   4  13   6       32.98       27.48      9.89 o 
   5  13   6       91.79       90.86     26.19 o 
   6  13   6        5.12        6.33      3.71 o 
  -7  14   6       61.68       60.97     11.98 o 
  -6  14   6        1.82        4.01      3.40 o 
  -5  14   6        2.37        2.12      2.63 o 
  -4  14   6       34.77       33.48      9.11 o 
  -3  14   6       83.63       83.34     15.14 o 
  -2  14   6       79.36       67.17     13.71 o 
  -1  14   6      196.00      214.62     35.45 o 
   0  14   6        0.11        2.57      3.11 o 
   1  14   6       30.80       22.56      9.14 o 
   2  14   6        2.11        4.46      3.19 o 
   3  14   6        0.05        1.97      3.41 o 
   4  14   6        6.57        8.08      3.91 o 
  -3  15   6        5.60        4.17      2.35 o 
  -2  15   6       41.72       25.38      8.15 o 
  -1  15   6      248.03      254.18     30.54 o 
   0  15   6        7.43        7.82      3.39 o 
 -15   1   7       16.72       18.40      5.05 o 
 -14   1   7       15.66       16.00      2.76 o 
 -13   1   7       56.24       42.79      6.65 o 
 -12   1   7        0.80        4.35      2.20 o 
 -11   1   7       85.88       84.47      8.21 o 
 -10   1   7        4.81        3.93      2.13 o 
  -9   1   7      247.17      227.95     10.26 o 
  -8   1   7      120.37      103.30      8.57 o 
  -7   1   7      855.87      859.09     13.73 o 
  -6   1   7      139.95      163.71     15.19 o 
  -5   1   7       87.55       79.23      8.27 o 
  -4   1   7       84.37      103.84      8.25 o 
  -3   1   7      103.67      116.54      8.58 o 
  -2   1   7        6.19       10.71      1.96 o 
  -1   1   7      283.64      298.27      8.20 o 
   0   1   7        8.71       11.11      1.92 o 
   1   1   7        0.82        3.34      1.33 o 
   2   1   7      103.97      115.11      9.70 o 
   3   1   7      145.04      146.35      9.41 o 
   4   1   7      750.67      767.38     10.90 o 
   5   1   7        0.03        1.81      1.40 o 
   6   1   7       57.80       49.58      6.27 o 
   7   1   7      177.78      196.59     18.98 o 
   8   1   7       61.20       59.71     15.21 o 
   9   1   7      282.72      307.88     16.79 o 
  10   1   7       21.95       16.32      7.06 o 
  11   1   7        0.92        3.28      2.89 o 
  12   1   7       20.83       28.80      7.94 o 
 -15   2   7       81.82       62.12      9.39 o 
 -14   2   7        0.00        6.39      2.31 o 
 -13   2   7       34.78       28.17      5.73 o 
 -12   2   7       74.23       52.41      7.15 o 
 -11   2   7       14.69       14.64      3.19 o 
 -10   2   7       63.67       71.92      8.22 o 
  -9   2   7      366.93      336.89     13.67 o 
  -8   2   7     1042.47     1050.52     19.65 o 
  -7   2   7       52.34       60.09      6.69 o 
  -6   2   7       10.91       13.02      2.34 o 
  -5   2   7       14.89       16.07      2.48 o 
  -4   2   7       36.48       39.42      4.64 o 
  -3   2   7       90.99       93.99      8.95 o 
  -2   2   7      143.87      158.81      7.71 o 
  -1   2   7        0.44        3.45      1.39 o 
   0   2   7       56.66       57.24      6.19 o 
   1   2   7        3.13        5.01      1.22 o 
   2   2   7       60.16       52.56      5.08 o 
   3   2   7      124.85      129.76      8.57 o 
   4   2   7      263.96      268.28     11.64 o 
   5   2   7      229.10      227.62     11.10 o 
   6   2   7       25.60       19.51      3.69 o 
   7   2   7        6.59        6.90      3.00 o 
   8   2   7      174.85      157.01     24.36 o 
   9   2   7        7.87        7.54      4.99 o 
  10   2   7       56.81       65.04     12.98 o 
  11   2   7       40.38       36.03     13.77 o 
  12   2   7       78.36       80.24     15.52 o 
 -15   3   7        9.48        9.24      2.54 o 
 -14   3   7        0.13        2.21      1.97 o 
 -13   3   7        4.83        9.96      3.07 o 
 -12   3   7       20.10       18.79      3.66 o 
 -11   3   7      178.10      162.70     12.89 o 
 -10   3   7      219.12      218.83      9.54 o 
  -9   3   7       36.09       33.69      4.23 o 
  -8   3   7       70.61       69.60      8.15 o 
  -7   3   7       67.74       61.16      7.72 o 
  -6   3   7      457.34      469.21     12.91 o 
  -5   3   7      412.46      424.43      9.29 o 
  -4   3   7       58.82       64.17      7.08 o 
  -3   3   7      181.22      206.58      6.76 o 
  -2   3   7      170.20      167.89      8.70 o 
  -1   3   7        2.57        4.18      1.56 o 
   0   3   7        8.30       10.30      2.04 o 
   1   3   7        0.00        1.73      1.25 o 
   2   3   7        7.04        8.84      1.97 o 
   3   3   7        0.17        2.77      2.07 o 
   4   3   7       61.67       47.81      6.52 o 
   5   3   7      128.71      106.42     12.06 o 
   6   3   7       72.31       76.79     10.66 o 
   7   3   7       11.39       14.65      3.02 o 
   8   3   7      172.55      164.62     26.62 o 
   9   3   7      140.84      124.29     24.79 o 
  10   3   7       77.99       85.01     15.60 o 
  11   3   7        3.36       11.10      3.94 o 
  12   3   7        1.49        4.09      3.58 o 
 -15   4   7        0.01        2.45      2.15 o 
 -14   4   7       47.90       51.30      6.69 o 
 -13   4   7        1.20        5.57      2.84 o 
 -12   4   7       28.11       33.26      6.20 o 
 -11   4   7      244.57      232.76     12.62 o 
 -10   4   7        0.59        2.69      1.98 o 
  -9   4   7      180.79      172.74     11.20 o 
  -8   4   7      113.17      110.40     11.99 o 
  -7   4   7      472.50      445.54     13.81 o 
  -6   4   7       10.66       11.60      3.16 o 
  -5   4   7      360.35      362.20      9.81 o 
  -4   4   7     1821.56     1899.64     40.56 o 
  -3   4   7      560.19      605.14     17.38 o 
  -2   4   7        2.37        2.86      1.48 o 
  -1   4   7      139.52      143.15      8.37 o 
   0   4   7        6.24        6.54      1.69 o 
   1   4   7      331.44      327.77      7.62 o 
   2   4   7      212.51      189.36      7.72 o 
   3   4   7      953.16      985.92     15.77 o 
   4   4   7      622.64      602.89     13.27 o 
   5   4   7       62.40       55.17      8.42 o 
   6   4   7       11.92       13.69      3.87 o 
   7   4   7      135.55      128.85     16.90 o 
   8   4   7        6.50        9.54      4.44 o 
   9   4   7        6.77        8.24      3.69 o 
  10   4   7       41.35       36.11      9.49 o 
  11   4   7       37.37       39.96     10.87 o 
 -14   5   7       18.44       20.15      4.73 o 
 -13   5   7       17.58       19.42      4.22 o 
 -12   5   7       63.38       53.84      9.38 o 
 -11   5   7      113.20      104.78     13.37 o 
 -10   5   7       56.13       54.67      7.08 o 
  -9   5   7       25.59       25.20      3.30 o 
  -8   5   7        2.72        3.57      2.27 o 
  -7   5   7       15.00       15.71      3.51 o 
  -6   5   7      341.42      349.04      9.69 o 
  -5   5   7      332.86      346.42     11.63 o 
  -4   5   7      864.64      939.03     12.08 o 
  -3   5   7      251.30      256.24     10.76 o 
  -2   5   7       96.40      107.54      8.65 o 
  -1   5   7        4.65        4.26      1.65 o 
   0   5   7       47.87       49.80      5.07 o 
   1   5   7       27.09       21.85      3.11 o 
   2   5   7        5.53        7.71      1.86 o 
   3   5   7       10.71        9.83      2.41 o 
   4   5   7      179.59      223.46     12.01 o 
   5   5   7       86.60       83.18     10.24 o 
   6   5   7       11.50       10.48      3.64 o 
   7   5   7       12.67       13.27      3.83 o 
   8   5   7        4.24        5.74      2.42 o 
   9   5   7        8.25        8.37      3.64 o 
  10   5   7       83.02       81.41     21.27 o 
  11   5   7      131.38      144.74     31.80 o 
 -14   6   7        1.99        7.15      4.11 o 
 -13   6   7       27.98       31.27      5.63 o 
 -12   6   7      212.66      263.40     13.90 o 
 -11   6   7      112.84       93.39      9.99 o 
 -10   6   7        3.68        5.94      2.24 o 
  -9   6   7      155.16      164.40      9.80 o 
  -8   6   7       11.82        8.02      2.50 o 
  -7   6   7      191.39      201.06      9.81 o 
  -6   6   7       26.12       27.64      4.05 o 
  -5   6   7      756.83      768.63     12.08 o 
  -4   6   7      806.86      856.47     13.64 o 
  -3   6   7       23.36       25.01      3.58 o 
  -2   6   7       32.77       31.19      3.72 o 
  -1   6   7      298.77      302.47     12.43 o 
   0   6   7       24.56       27.74      3.96 o 
   1   6   7       33.29       31.33      3.99 o 
   2   6   7       20.95       24.05      3.45 o 
   3   6   7      346.94      354.31     19.41 o 
   4   6   7       13.24       17.34      3.11 o 
   5   6   7      121.23      116.77     13.49 o 
   6   6   7       13.66       14.78      3.73 o 
   7   6   7       33.72       32.13      5.83 o 
   8   6   7        0.58        4.07      2.27 o 
   9   6   7        1.15        4.22      3.59 o 
  10   6   7       34.73       19.12      8.12 o 
  11   6   7        6.40        3.34      2.91 o 
 -13   7   7       31.01       37.89      9.25 o 
 -12   7   7       26.25       25.40      5.68 o 
 -11   7   7      391.67      451.64     27.30 o 
 -10   7   7       42.05       24.77      3.81 o 
  -9   7   7        8.48        5.51      1.98 o 
  -8   7   7       62.33       67.60      8.12 o 
  -7   7   7      216.02      219.86      8.83 o 
  -6   7   7      586.30      586.87     12.84 o 
  -5   7   7       30.61       27.83      4.09 o 
  -4   7   7       53.62       60.75      5.50 o 
  -3   7   7       36.85       42.64      5.88 o 
  -2   7   7      688.47      729.19     15.36 o 
  -1   7   7      224.28      240.82      6.51 o 
   0   7   7        8.75       13.31      2.93 o 
   1   7   7       12.61       11.46      2.31 o 
   2   7   7       94.27       98.87     12.68 o 
   3   7   7        4.54        3.24      1.45 o 
   4   7   7       18.94       35.29      4.78 o 
   5   7   7       26.53       18.85      4.23 o 
   6   7   7        0.31        3.32      2.11 o 
   7   7   7        2.57        3.21      2.25 o 
   8   7   7        3.98        3.45      1.90 o 
   9   7   7        1.11        2.46      2.76 o 
  10   7   7       20.55       21.55      6.34 o 
 -13   8   7       62.25       45.19      9.40 o 
 -12   8   7       21.31       18.51      3.42 o 
 -11   8   7      343.17      315.88     25.42 o 
 -10   8   7      652.11      663.92     14.60 o 
  -9   8   7       55.48       52.15      8.50 o 
  -8   8   7        3.71        7.64      3.49 o 
  -7   8   7        0.47        5.51      2.66 o 
  -6   8   7        2.37        7.86      2.45 o 
  -5   8   7       46.90       61.84      8.04 o 
  -4   8   7      239.63      247.01     10.21 o 
  -3   8   7      418.15      412.66     13.02 o 
  -2   8   7        7.82        8.05      2.16 o 
  -1   8   7        7.10        5.02      2.17 o 
   0   8   7        4.47        5.64      1.73 o 
   1   8   7        0.00        1.98      1.14 o 
   2   8   7       56.54       55.09      8.00 o 
   3   8   7        5.54        3.00      1.61 o 
   4   8   7        0.46        4.68      2.00 o 
   5   8   7        8.06        9.39      3.48 o 
   6   8   7       25.39       25.40      4.66 o 
   7   8   7        0.72        5.28      2.49 o 
   8   8   7        8.49        7.20      2.95 o 
   9   8   7        8.71        4.16      3.31 o 
 -12   9   7        3.08        8.16      3.06 o 
 -11   9   7       31.23       22.30      4.90 o 
 -10   9   7      607.08      637.13     16.86 o 
  -9   9   7       16.88       10.71      2.98 o 
  -8   9   7       60.13       64.18      9.99 o 
  -7   9   7        0.31        5.92      2.71 o 
  -6   9   7       47.24       54.97      9.35 o 
  -5   9   7      191.21      163.53     18.19 o 
  -4   9   7      809.75      896.97     17.61 o 
  -3   9   7       53.24       55.42      6.36 o 
  -2   9   7      267.57      307.62     10.65 o 
  -1   9   7       65.69       66.09     11.23 o 
   0   9   7        3.12        3.78      2.67 o 
   1   9   7       38.43       38.60      9.12 o 
   2   9   7        5.04        6.07      2.63 o 
   3   9   7      207.54      239.57     26.73 o 
   4   9   7        0.02        3.15      2.13 o 
   5   9   7       81.92       67.21     14.07 o 
   6   9   7        3.13        5.05      2.42 o 
   7   9   7       12.13       13.68      3.38 o 
   8   9   7        2.17        4.97      2.26 o 
   9   9   7       89.56       66.83     18.51 o 
 -11  10   7        0.30        4.95      3.44 o 
 -10  10   7      371.57      398.07     16.50 o 
  -9  10   7        0.01        7.16      3.42 o 
  -8  10   7        1.14        6.96      3.89 o 
  -7  10   7        9.28       13.54      3.72 o 
  -6  10   7       46.20       40.83      7.50 o 
  -5  10   7        8.81        6.87      2.94 o 
  -4  10   7        0.16        2.16      1.90 o 
  -3  10   7       26.44       22.83      4.78 o 
  -2  10   7       56.62       58.88      9.32 o 
  -1  10   7       21.64       21.45      3.70 o 
   0  10   7       21.02       15.04      8.19 o 
   1  10   7       15.88       21.69      5.92 o 
   2  10   7      233.59      249.60     19.45 o 
   3  10   7      118.47      149.59     21.32 o 
   4  10   7      247.60      282.29     31.11 o 
   5  10   7      170.92      147.52     29.72 o 
   6  10   7        2.76        3.10      3.14 o 
   7  10   7       23.04       10.02      4.60 o 
   8  10   7        1.04        1.83      2.93 o 
 -10  11   7        0.14        2.82      2.71 o 
  -9  11   7        0.60        4.30      2.52 o 
  -8  11   7       16.74       10.12      3.68 o 
  -7  11   7        0.02        4.23      2.73 o 
  -6  11   7        4.49        5.64      2.22 o 
  -5  11   7      122.48      115.97     11.90 o 
  -4  11   7        3.31        4.45      2.89 o 
  -3  11   7       21.46       12.21      4.05 o 
  -2  11   7        5.68       11.81      2.38 o 
  -1  11   7        0.62        6.76      3.30 o 
   0  11   7        8.22        9.08      7.25 o 
   1  11   7        2.69        1.90      3.80 o 
   2  11   7        2.97        4.63      2.42 o 
   3  11   7        0.03        6.37      2.78 o 
   4  11   7      104.01       79.58     17.85 o 
   5  11   7       12.75       17.86      5.72 o 
   6  11   7       34.50       28.59      6.38 o 
   7  11   7        7.40        6.74      4.17 o 
  -9  12   7        0.81        3.49      2.40 o 
  -8  12   7       92.40       91.97     14.95 o 
  -7  12   7        0.09        1.29      2.73 o 
  -6  12   7        0.92        2.17      2.14 o 
  -5  12   7       11.92       19.48      4.48 o 
  -4  12   7       36.77       34.69      7.42 o 
  -3  12   7       50.32       52.54     10.48 o 
  -2  12   7        0.04        4.27      2.57 o 
  -1  12   7      151.96      157.33     29.15 o 
   0  12   7       89.75       80.85     18.17 o 
   1  12   7        2.30        8.16      3.75 o 
   2  12   7        0.09       10.02      4.41 o 
   3  12   7      103.56      104.12     17.66 o 
   4  12   7       66.55       38.42      8.94 o 
   5  12   7      228.42      245.71     14.91 o 
  -7  13   7       16.61       20.12      5.33 o 
  -6  13   7       31.44       35.35      8.27 o 
  -5  13   7       57.91       47.68     13.66 o 
  -4  13   7      233.71      293.29     14.67 o 
  -3  13   7      113.18       88.12     19.70 o 
  -2  13   7       51.61       56.28     15.59 o 
  -1  13   7        1.34        4.58      3.18 o 
   0  13   7        2.66        6.52      3.01 o 
   1  13   7        0.26        1.41      2.34 o 
   2  13   7        0.00        6.25      3.53 o 
   3  13   7       49.60       42.20      9.02 o 
  -3  14   7        8.78        9.82      5.49 o 
  -2  14   7       21.54       21.47      6.85 o 
  -1  14   7        1.36        5.21      2.80 o 
   0  14   7       29.49       20.67      7.06 o 
 -14   0   8       67.13       69.68     15.76 o 
 -13   0   8        0.85        5.08      5.75 o 
 -12   0   8       25.09       35.97      7.17 o 
 -11   0   8       84.87       70.50     13.64 o 
 -10   0   8       59.43       57.98      9.94 o 
  -9   0   8      161.32      142.53     19.93 o 
  -8   0   8      597.92      577.64     20.68 o 
  -7   0   8        3.77        2.33      2.10 o 
  -6   0   8      109.09      101.64     13.16 o 
  -5   0   8       51.41       59.44     10.16 o 
  -4   0   8       69.20       69.07      9.34 o 
  -3   0   8       77.21       88.86      9.08 o 
  -2   0   8      383.13      388.61     14.83 o 
  -1   0   8        8.29        8.00      3.44 o 
   0   0   8        6.20        9.36      3.18 o 
   1   0   8        7.99        6.42      1.92 o 
   2   0   8      174.91      155.00     15.65 o 
   3   0   8       69.37       53.97     11.99 o 
   4   0   8       17.43       24.25      8.75 o 
   5   0   8        4.07        2.61      4.41 o 
   6   0   8        6.82        4.94      3.27 o 
   7   0   8       11.22        9.82      9.55 o 
   8   0   8      108.87       96.55     28.73 o 
   9   0   8       11.92        8.95      6.41 o 
  10   0   8        3.94        6.95      6.41 o 
 -14   1   8       40.93       42.96      7.65 o 
 -13   1   8      144.08      146.54     11.46 o 
 -12   1   8        2.05        5.12      2.33 o 
 -11   1   8        6.67        7.29      2.44 o 
 -10   1   8        1.12        1.40      1.82 o 
  -9   1   8        4.59        5.69      2.79 o 
  -8   1   8      147.95      142.65     12.61 o 
  -7   1   8      190.87      191.74     10.20 o 
  -6   1   8       22.56       28.53      3.83 o 
  -5   1   8      148.99      151.52     10.75 o 
  -4   1   8       25.22       26.73      4.06 o 
  -3   1   8       12.52       15.51      3.17 o 
  -2   1   8        8.52        9.24      3.53 o 
  -1   1   8       32.17       35.96      4.31 o 
   0   1   8       59.74       57.65      6.09 o 
   1   1   8        0.52        2.89      1.60 o 
   2   1   8      105.35       96.87      9.98 o 
   3   1   8      105.95       99.30      5.99 o 
   4   1   8       81.96       62.52      9.33 o 
   5   1   8       13.71       23.52      5.81 o 
   6   1   8        0.70        3.75      2.80 o 
   7   1   8        0.47        2.74      3.42 o 
   8   1   8      151.73      149.07     20.21 o 
   9   1   8      497.49      504.11     28.56 o 
  10   1   8      201.89      164.53     25.50 o 
 -14   2   8       10.34       10.63      3.49 o 
 -13   2   8       82.97       64.67     11.44 o 
 -12   2   8       43.45       29.99      5.85 o 
 -11   2   8       26.08       33.58      4.96 o 
 -10   2   8        0.03        5.95      2.65 o 
  -9   2   8       34.23       35.62      5.44 o 
  -8   2   8       10.27       10.73      3.04 o 
  -7   2   8      162.87      171.43     13.06 o 
  -6   2   8      234.02      249.05     17.07 o 
  -5   2   8      950.90     1047.93     26.64 o 
  -4   2   8       80.33       90.71      9.47 o 
  -3   2   8        8.17       12.07      2.22 o 
  -2   2   8      324.40      342.08      7.30 o 
  -1   2   8       13.53       14.58      2.51 o 
   0   2   8      249.99      260.72      8.17 o 
   1   2   8      727.05      780.48     11.51 o 
   2   2   8       51.72       47.04      5.87 o 
   3   2   8       37.61       40.28      6.07 o 
   4   2   8       80.54       79.21     10.39 o 
   5   2   8       81.80       89.46     15.52 o 
   6   2   8      161.68      156.74     28.31 o 
   7   2   8      129.08      118.73     21.20 o 
   8   2   8       23.52       22.44      6.96 o 
   9   2   8       28.60       18.71      6.25 o 
  10   2   8       28.20       13.56      7.22 o 
 -14   3   8       26.26       23.08      5.37 o 
 -13   3   8      163.40      138.15     13.79 o 
 -12   3   8      259.52      226.62     15.97 o 
 -11   3   8        4.68        3.92      3.06 o 
 -10   3   8      101.38       81.24     12.81 o 
  -9   3   8       45.23       38.21      6.02 o 
  -8   3   8       53.62       54.61      6.77 o 
  -7   3   8       71.41       62.03      8.72 o 
  -6   3   8      478.35      520.47     11.89 o 
  -5   3   8      414.90      442.69     11.59 o 
  -4   3   8       52.68       53.17      5.19 o 
  -3   3   8       90.50       87.86      9.20 o 
  -2   3   8       23.66       25.14      4.02 o 
  -1   3   8      125.70      125.97     11.90 o 
   0   3   8        6.35        4.97      2.34 o 
   1   3   8        1.81        5.37      1.53 o 
   2   3   8      414.23      446.43     12.49 o 
   3   3   8      592.23      612.62     14.29 o 
   4   3   8        0.01        2.23      1.84 o 
   5   3   8        2.17        2.61      1.62 o 
   6   3   8        2.64        1.43      4.05 o 
   7   3   8      120.91      113.60     21.00 o 
   8   3   8        8.58        6.40      4.82 o 
   9   3   8       10.67        7.88      4.27 o 
  10   3   8        7.36       15.94      6.06 o 
 -13   4   8       33.08       31.67      6.82 o 
 -12   4   8       54.97       40.32      8.29 o 
 -11   4   8       18.15       11.36      5.22 o 
 -10   4   8        0.66        2.51      1.45 o 
  -9   4   8        0.15        4.58      2.30 o 
  -8   4   8        0.10        3.32      1.81 o 
  -7   4   8        3.73        6.30      2.85 o 
  -6   4   8      241.78      260.87     13.75 o 
  -5   4   8        6.00        9.42      2.45 o 
  -4   4   8       16.66       21.47      3.82 o 
  -3   4   8        9.68        8.82      2.94 o 
  -2   4   8       60.26       76.18      7.69 o 
  -1   4   8       26.76       29.42      3.76 o 
   0   4   8        0.05        2.56      1.33 o 
   1   4   8       13.32       15.30      2.77 o 
   2   4   8      702.79      788.26     14.96 o 
   3   4   8       19.71       25.13      4.90 o 
   4   4   8       32.82       46.42      7.10 o 
   5   4   8       15.11       15.26      4.26 o 
   6   4   8       43.34       43.00      9.04 o 
   7   4   8      162.50      177.68     15.16 o 
   8   4   8       45.61       48.47     11.24 o 
   9   4   8      226.09      331.65     12.92 o 
  10   4   8       30.25       47.03     17.55 o 
 -13   5   8        2.79        1.88      1.95 o 
 -12   5   8       37.69       27.07      5.66 o 
 -11   5   8       98.30      108.87     12.68 o 
 -10   5   8        0.88        4.13      2.05 o 
  -9   5   8       11.67       14.73      3.16 o 
  -8   5   8       23.65       27.14      4.26 o 
  -7   5   8        2.18        4.65      1.98 o 
  -6   5   8        0.67        3.64      1.42 o 
  -5   5   8      279.59      296.39     13.10 o 
  -4   5   8     1505.82     1618.32     15.97 o 
  -3   5   8        3.03        3.49      1.82 o 
  -2   5   8      138.21      150.53     13.53 o 
  -1   5   8       36.91       32.25      5.12 o 
   0   5   8       28.51       31.38      5.27 o 
   1   5   8        3.34        2.94      1.84 o 
   2   5   8      433.13      405.67     15.51 o 
   3   5   8      617.73      636.13     15.13 o 
   4   5   8      216.87      214.29     11.73 o 
   5   5   8       50.73       47.26      9.86 o 
   6   5   8        4.87        6.89      2.83 o 
   7   5   8       47.70       36.15     10.75 o 
   8   5   8       19.64       12.68      5.39 o 
   9   5   8       18.64       15.94      5.76 o 
 -13   6   8        0.00        5.54      3.33 o 
 -12   6   8       14.24       17.37      5.32 o 
 -11   6   8       24.15       22.58      4.33 o 
 -10   6   8        0.16        3.84      1.89 o 
  -9   6   8       31.66       27.11      5.01 o 
  -8   6   8      102.04       85.79     11.44 o 
  -7   6   8        5.15        3.86      2.12 o 
  -6   6   8      387.83      393.47     13.09 o 
  -5   6   8       34.57       29.92      4.39 o 
  -4   6   8      109.07      100.38     10.83 o 
  -3   6   8      197.54      201.64     11.96 o 
  -2   6   8       75.42       68.44      8.77 o 
  -1   6   8      115.98      119.00     12.68 o 
   0   6   8       80.60       88.75      8.76 o 
   1   6   8       28.50       27.17      3.91 o 
   2   6   8       46.42       42.98      6.59 o 
   3   6   8      105.86      111.99     16.18 o 
   4   6   8       71.24       56.88      9.04 o 
   5   6   8       17.45       18.05      3.73 o 
   6   6   8        0.08        3.08      2.50 o 
   7   6   8       44.90       51.39     13.80 o 
   8   6   8        4.33        4.23      3.65 o 
   9   6   8       30.50       19.59      7.53 o 
 -12   7   8       14.56       11.16      4.40 o 
 -11   7   8        1.75        4.03      2.55 o 
 -10   7   8       12.98        8.60      3.26 o 
  -9   7   8       22.00       23.05      5.23 o 
  -8   7   8       22.89       22.88      5.82 o 
  -7   7   8        9.48       10.02      5.17 o 
  -6   7   8        7.34        3.85      1.63 o 
  -5   7   8        1.69        2.65      1.72 o 
  -4   7   8       22.42       21.43      3.98 o 
  -3   7   8       36.44       39.16      6.19 o 
  -2   7   8       78.91       77.41      9.81 o 
  -1   7   8      112.55      122.12      9.40 o 
   0   7   8       21.55       23.89      4.65 o 
   1   7   8       11.34       10.21      3.32 o 
   2   7   8       38.23       45.27      8.24 o 
   3   7   8       15.66       17.50      3.34 o 
   4   7   8        7.97        6.99      2.76 o 
   5   7   8       12.01        4.44      1.98 o 
   6   7   8       18.09       21.67      5.05 o 
   7   7   8       11.23       13.48      6.19 o 
   8   7   8       45.56       34.39     10.75 o 
 -11   8   8        3.80        4.89      3.99 o 
 -10   8   8       84.00       80.01     12.68 o 
  -9   8   8        3.59        5.38      3.45 o 
  -8   8   8        1.70        5.27      3.15 o 
  -7   8   8        7.99        5.38      2.79 o 
  -6   8   8       37.07       33.53      7.26 o 
  -5   8   8      131.59      125.95     17.59 o 
  -4   8   8       24.20       33.75      4.86 o 
  -3   8   8      436.97      466.02     13.62 o 
  -2   8   8        0.24        1.19      1.69 o 
  -1   8   8       45.71       51.58      9.96 o 
   0   8   8        0.92        5.44      2.45 o 
   1   8   8       10.97       12.97      3.57 o 
   2   8   8       91.73       84.22     12.49 o 
   3   8   8       66.34       60.09      7.33 o 
   4   8   8        0.24        2.39      1.92 o 
   5   8   8      123.75      107.36     15.24 o 
   6   8   8       52.19       52.13      8.64 o 
   7   8   8       10.74        9.90      4.40 o 
   8   8   8        5.79        5.42      2.59 o 
 -10   9   8       18.93       14.91      5.79 o 
  -9   9   8       18.25       11.90      3.03 o 
  -8   9   8        0.60        3.08      2.26 o 
  -7   9   8        1.50        3.37      2.45 o 
  -6   9   8        0.16        2.98      1.93 o 
  -5   9   8       38.25       40.67      6.88 o 
  -4   9   8       76.78       63.95     11.41 o 
  -3   9   8       12.15       10.40      4.26 o 
  -2   9   8       53.10       40.83      8.80 o 
  -1   9   8        1.55        6.91      3.33 o 
   0   9   8       35.14       40.33      9.31 o 
   1   9   8      116.88      140.56     20.47 o 
   2   9   8        0.41        4.00      2.78 o 
   3   9   8       76.92       63.20     11.17 o 
   4   9   8       26.78       32.75      8.15 o 
   5   9   8       32.69       27.64      6.70 o 
   6   9   8       27.03       27.17      9.19 o 
   7   9   8        5.23        5.69      3.14 o 
  -9  10   8        0.40        2.10      2.61 o 
  -8  10   8       28.60       24.23      6.40 o 
  -7  10   8       44.11       40.83      8.72 o 
  -6  10   8       33.45       37.22      9.22 o 
  -5  10   8        0.97        5.69      2.77 o 
  -4  10   8      133.86      127.84     13.99 o 
  -3  10   8       48.23       48.14      8.87 o 
  -2  10   8       10.53       11.14      5.38 o 
  -1  10   8       10.50       17.91     11.56 o 
   0  10   8        5.61        5.50      3.57 o 
   1  10   8        1.96        6.86      4.54 o 
   2  10   8       61.33       72.90     15.06 o 
   3  10   8        0.33        4.65      3.59 o 
   4  10   8      168.21      166.78     22.71 o 
   5  10   8       11.09        9.30      4.56 o 
   6  10   8       27.57       22.06      6.78 o 
  -8  11   8        2.91        3.64      2.60 o 
  -7  11   8        2.89        3.27      2.24 o 
  -6  11   8      315.17      351.57     13.62 o 
  -5  11   8      155.75      141.12     20.07 o 
  -4  11   8        9.14        7.49      3.23 o 
  -3  11   8        3.22        4.46      3.73 o 
  -2  11   8       16.52       18.53      5.26 o 
  -1  11   8       26.25       24.12      6.48 o 
   0  11   8       13.28        9.33      4.79 o 
   1  11   8      248.56      322.56     34.71 o 
   2  11   8      106.04      108.92     17.27 o 
   3  11   8        3.17        1.53      2.28 o 
   4  11   8        5.72        8.62      6.61 o 
  -6  12   8       14.22       12.43      5.41 o 
  -5  12   8       61.36       52.04      8.17 o 
  -4  12   8       55.54       38.59     11.57 o 
  -3  12   8        9.01        9.54      5.15 o 
  -2  12   8        0.56        2.27      3.48 o 
  -1  12   8        0.03        2.09      2.82 o 
   0  12   8        4.34        6.02      4.54 o 
   1  12   8        0.34        2.30      2.43 o 
   2  12   8      120.32      135.05     25.18 o 
 -13   1   9       33.67       35.55      7.09 o 
 -12   1   9       34.86       32.70      7.14 o 
 -11   1   9       19.07       15.56      3.15 o 
 -10   1   9       87.36       79.95     12.23 o 
  -9   1   9        0.76        4.38      1.89 o 
  -8   1   9      155.33      148.69     10.90 o 
  -7   1   9       68.64       65.66      9.85 o 
  -6   1   9      274.86      271.49     10.99 o 
  -5   1   9      393.67      432.84     10.13 o 
  -4   1   9       85.06       86.22      9.76 o 
  -3   1   9       27.04       29.88      3.73 o 
  -2   1   9        2.53        4.21      1.88 o 
  -1   1   9        4.39        7.48      2.01 o 
   0   1   9        1.55        3.36      1.51 o 
   1   1   9        0.77        3.41      1.41 o 
   2   1   9       82.30       64.34      9.52 o 
   3   1   9        0.08        6.04      3.43 o 
   4   1   9        1.55        4.19      2.10 o 
   5   1   9        2.22        7.44      4.45 o 
   6   1   9       21.86       17.85      8.72 o 
   7   1   9        1.03        3.16      4.13 o 
   8   1   9      144.07      179.46     13.03 o 
 -12   2   9        0.56        3.45      2.46 o 
 -11   2   9        7.65        7.85      3.18 o 
 -10   2   9        0.14        5.93      2.75 o 
  -9   2   9       29.31       24.45      4.29 o 
  -8   2   9       49.56       55.37      7.86 o 
  -7   2   9        1.23        8.76      2.77 o 
  -6   2   9     1124.59     1197.24     15.64 o 
  -5   2   9        5.99        6.10      2.64 o 
  -4   2   9       34.61       40.73      6.17 o 
  -3   2   9        0.91        4.15      2.36 o 
  -2   2   9       68.57       71.18      9.30 o 
  -1   2   9       81.41       74.02      8.85 o 
   0   2   9      109.77       95.85     11.37 o 
   1   2   9       82.23       75.71     11.47 o 
   2   2   9        2.71        1.25      1.60 o 
   3   2   9        3.05        2.66      2.01 o 
   4   2   9       30.39       34.26      6.45 o 
   5   2   9       37.19       33.53      8.11 o 
   6   2   9        3.41        2.21      3.05 o 
   7   2   9       53.86       55.32     18.03 o 
   8   2   9       28.43       36.13     12.95 o 
 -12   3   9        0.99        2.92      2.28 o 
 -11   3   9        1.68        5.02      2.35 o 
 -10   3   9        0.56        4.07      2.59 o 
  -9   3   9        6.81        9.07      2.43 o 
  -8   3   9        2.09        3.31      2.39 o 
  -7   3   9     1224.17     1355.34     17.05 o 
  -6   3   9      264.50      279.37     12.14 o 
  -5   3   9      844.31      917.61     22.90 o 
  -4   3   9      120.40      131.44      9.07 o 
  -3   3   9       60.26       60.77      6.93 o 
  -2   3   9      128.19      146.33     10.17 o 
  -1   3   9       78.67       76.60      9.99 o 
   0   3   9        5.67        3.52      1.90 o 
   1   3   9      283.68      288.80      9.19 o 
   2   3   9      240.94      235.95     22.93 o 
   3   3   9       10.87       14.99      3.44 o 
   4   3   9        3.40        2.46      2.87 o 
   5   3   9        1.92        7.55      3.19 o 
   6   3   9        5.52        7.84      4.52 o 
   7   3   9       32.48       32.44     10.61 o 
   8   3   9       27.93       27.22     11.13 o 
 -12   4   9      114.78      127.89     12.82 o 
 -11   4   9       10.18        9.79      2.75 o 
 -10   4   9      163.71      149.30     16.31 o 
  -9   4   9       30.73       25.20      4.06 o 
  -8   4   9       87.95       96.38     14.66 o 
  -7   4   9      555.61      588.06     23.18 o 
  -6   4   9        0.24        2.67      1.94 o 
  -5   4   9      122.24      125.18     17.34 o 
  -4   4   9       44.76       46.34      7.90 o 
  -3   4   9       40.54       36.93      5.36 o 
  -2   4   9       15.57       15.69      3.45 o 
  -1   4   9       57.81       54.67      7.07 o 
   0   4   9      127.06      129.10     15.38 o 
   1   4   9      338.86      366.88     10.66 o 
   2   4   9      300.69      322.17     22.83 o 
   3   4   9       48.35       54.66      8.43 o 
   4   4   9        0.62        5.16      2.19 o 
   5   4   9        0.17        4.65      3.40 o 
   6   4   9        0.00        4.19      4.28 o 
   7   4   9        0.04        8.72      4.42 o 
   8   4   9        1.76        3.58      3.00 o 
 -11   5   9       51.13       35.96     11.15 o 
 -10   5   9        1.20        1.94      1.80 o 
  -9   5   9        0.54        2.86      2.06 o 
  -8   5   9        3.07        4.60      2.11 o 
  -7   5   9      134.69      120.23     15.67 o 
  -6   5   9       58.69       47.09      9.20 o 
  -5   5   9      103.84      114.89     13.14 o 
  -4   5   9      216.11      218.13     12.35 o 
  -3   5   9       33.79       42.82      6.17 o 
  -2   5   9        0.45        3.00      1.55 o 
  -1   5   9        2.14        5.56      3.35 o 
   0   5   9      174.84      168.23     19.17 o 
   1   5   9        1.38        6.20      3.22 o 
   2   5   9        0.04        3.55      2.04 o 
   3   5   9        6.56        6.05      2.59 o 
   4   5   9        3.82        6.72      3.36 o 
   5   5   9       69.45       53.33     15.45 o 
   6   5   9       19.73       12.55      7.00 o 
   7   5   9        0.79        2.53      2.82 o 
 -11   6   9       37.57       28.54      6.90 o 
 -10   6   9       46.42       58.05     10.12 o 
  -9   6   9        2.56        1.73      2.29 o 
  -8   6   9      142.71      145.22     16.21 o 
  -7   6   9        1.47        2.24      1.38 o 
  -6   6   9        0.78        1.35      1.94 o 
  -5   6   9       61.32       54.86      8.80 o 
  -4   6   9       78.34       65.32      8.93 o 
  -3   6   9       90.48       83.48      8.20 o 
  -2   6   9       52.83       52.89      6.26 o 
  -1   6   9      166.06      176.02     17.63 o 
   0   6   9      313.13      357.59     15.01 o 
   1   6   9        4.13        5.06      2.92 o 
   2   6   9      174.60      207.13     15.50 o 
   3   6   9        4.98        4.17      2.20 o 
   4   6   9      104.03       91.91     12.91 o 
   5   6   9       39.13       34.62      7.68 o 
   6   6   9        1.90        2.60      3.31 o 
   7   6   9       29.06       33.14      9.22 o 
 -10   7   9        4.55        5.95      3.05 o 
  -9   7   9       43.83       38.12      8.86 o 
  -8   7   9        1.61        2.32      2.63 o 
  -7   7   9        2.78       10.60      3.76 o 
  -6   7   9       66.62       47.98      8.98 o 
  -5   7   9       50.56       38.45      8.62 o 
  -4   7   9      300.92      328.80     13.97 o 
  -3   7   9        8.86        7.38      2.68 o 
  -2   7   9        3.68        3.25      4.70 o 
  -1   7   9       77.90      101.58     16.57 o 
   0   7   9        7.05       11.22      5.48 o 
   1   7   9      530.59      585.97     17.08 o 
   2   7   9       48.50       38.27      6.49 o 
   3   7   9       42.65       35.72      8.38 o 
   4   7   9        9.12        3.36      2.50 o 
   5   7   9       12.69       14.44      4.76 o 
   6   7   9       46.10       47.06     17.62 o 
  -9   8   9       14.65       15.69      4.56 o 
  -8   8   9       47.52       37.93      9.13 o 
  -7   8   9       53.25       54.43     10.03 o 
  -6   8   9       36.88       25.15      7.07 o 
  -5   8   9        7.99        9.82      3.70 o 
  -4   8   9        4.82        4.02      2.43 o 
  -3   8   9        5.83        5.95      4.70 o 
  -2   8   9        8.83        5.42      3.54 o 
  -1   8   9       30.42       25.81      6.84 o 
   0   8   9       45.26       40.56     11.49 o 
   1   8   9      237.83      221.97     26.44 o 
   2   8   9        1.86        4.27      3.65 o 
   3   8   9        0.00        4.07      3.37 o 
   4   8   9        3.35        3.44      2.31 o 
   5   8   9       32.08       25.06      8.79 o 
  -8   9   9        0.34        4.91      2.31 o 
  -7   9   9       97.03       72.28     12.74 o 
  -6   9   9       15.30       14.22      3.35 o 
  -5   9   9        0.34        2.85      2.12 o 
  -4   9   9       52.00       42.05      9.26 o 
  -3   9   9       61.79       60.81     13.14 o 
  -2   9   9      387.07      457.05     20.41 o 
  -1   9   9       57.04       47.72     15.38 o 
   0   9   9       56.31       45.96     12.47 o 
   1   9   9       15.96       17.79      5.00 o 
   2   9   9       11.68        6.71      3.81 o 
   3   9   9        0.34        2.26      2.91 o 
   4   9   9        0.34        3.31      4.58 o 
  -6  10   9       25.97       21.62      5.24 o 
  -5  10   9       49.38       50.07     10.23 o 
  -4  10   9        0.02        2.98      3.88 o 
  -3  10   9       37.58       31.92     10.58 o 
  -2  10   9       12.65        8.33      5.39 o 
  -1  10   9       27.70       27.66      7.93 o 
   0  10   9       44.60       47.15     12.53 o 
   1  10   9        1.73       10.17      7.18 o 
   2  10   9       53.53       56.16     12.01 o 
  -3  11   9       43.63       29.32      9.12 o 
  -2  11   9        3.71        6.89      3.03 o 
  -1  11   9       13.53       15.43      5.23 o 
 -11   0  10      129.48      113.14     26.63 o 
 -10   0  10      141.65      104.19     25.36 o 
  -9   0  10      384.96      394.21     27.18 o 
  -8   0  10     1640.13     1831.34     31.77 o 
  -7   0  10      643.18      690.75     44.73 o 
  -6   0  10       14.46       22.45      5.36 o 
  -5   0  10        4.14        2.82      2.84 o 
  -4   0  10      119.90       97.39     20.24 o 
  -3   0  10       64.15       66.93     13.24 o 
  -2   0  10      249.16      264.28     12.51 o 
  -1   0  10      327.28      340.48     16.98 o 
   0   0  10        3.38        2.94      2.27 o 
   1   0  10       77.73       56.13     17.44 o 
   2   0  10       19.35       20.91      7.95 o 
   3   0  10       61.28       45.97     14.83 o 
   4   0  10       24.31       33.94      7.88 o 
   5   0  10        5.05       10.56      5.95 o 
   6   0  10      116.15      114.59     44.17 o 
 -11   1  10       42.03       36.53      8.56 o 
 -10   1  10       91.22       93.87      9.65 o 
  -9   1  10       50.19       46.12      7.24 o 
  -8   1  10        4.61        7.92      2.62 o 
  -7   1  10        7.61       11.85      4.16 o 
  -6   1  10       93.92       90.69     10.23 o 
  -5   1  10       89.49       80.11     11.00 o 
  -4   1  10       44.83       39.88      5.19 o 
  -3   1  10        0.66        2.89      1.67 o 
  -2   1  10        0.16        4.86      2.23 o 
  -1   1  10       72.16       68.72      9.76 o 
   0   1  10      100.03       96.74     14.99 o 
   1   1  10       11.37        6.79      3.86 o 
   2   1  10        0.26        6.43      2.71 o 
   3   1  10        7.55        3.76      3.13 o 
   4   1  10        0.13        3.30      3.50 o 
   5   1  10        0.38        5.86      3.54 o 
   6   1  10       27.15       27.04      9.87 o 
 -10   2  10       14.50       11.85      4.05 o 
  -9   2  10      104.94      100.23     16.66 o 
  -8   2  10        4.02        6.07      2.92 o 
  -7   2  10        9.17        8.16      2.72 o 
  -6   2  10       26.69       24.99      3.94 o 
  -5   2  10       16.31       12.99      3.32 o 
  -4   2  10       23.59       23.61      3.51 o 
  -3   2  10        1.34        4.01      1.70 o 
  -2   2  10       29.90       27.35      5.25 o 
  -1   2  10        1.05        2.54      3.14 o 
   0   2  10      172.13      140.19     16.28 o 
   1   2  10        6.67        7.80      3.41 o 
   2   2  10      147.66      132.30     27.72 o 
   3   2  10       90.82       69.47     14.96 o 
   4   2  10       21.78       22.50      5.97 o 
   5   2  10        4.25        5.78      3.43 o 
   6   2  10       21.06       18.89      7.66 o 
 -10   3  10       24.53       23.58      4.99 o 
  -9   3  10        3.55        7.31      2.96 o 
  -8   3  10      377.86      426.30     23.22 o 
  -7   3  10       28.64       24.67      5.97 o 
  -6   3  10       11.18       12.49      3.18 o 
  -5   3  10       14.76       11.09      2.70 o 
  -4   3  10      125.99      122.66     12.36 o 
  -3   3  10      237.83      252.00     11.48 o 
  -2   3  10        9.44        7.97      2.15 o 
  -1   3  10        2.56        2.73      1.75 o 
   0   3  10       42.63       29.25      5.98 o 
   1   3  10       14.07        8.77      3.05 o 
   2   3  10        6.48        6.09      3.74 o 
   3   3  10        0.08        4.10      2.63 o 
   4   3  10        0.00        3.56      3.00 o 
   5   3  10       67.05       57.27     16.03 o 
   6   3  10        0.00        5.41      2.96 o 
 -10   4  10       11.73        6.87      2.70 o 
  -9   4  10        0.68        3.33      2.13 o 
  -8   4  10        7.31        8.97      2.83 o 
  -7   4  10       24.32       18.08      3.84 o 
  -6   4  10        0.00        1.81      1.73 o 
  -5   4  10       27.68       17.25      4.07 o 
  -4   4  10       11.44        9.33      2.52 o 
  -3   4  10        0.02        3.99      1.97 o 
  -2   4  10       77.38       70.49     11.97 o 
  -1   4  10        2.71        2.52      2.13 o 
   0   4  10       12.13       15.82      4.24 o 
   1   4  10        1.06        3.74      2.97 o 
   2   4  10        0.33        3.51      1.91 o 
   3   4  10       11.18        9.64      4.10 o 
   4   4  10       28.14       23.62      7.61 o 
   5   4  10       16.27       12.61      4.42 o 
  -9   5  10        3.96       11.86      3.84 o 
  -8   5  10      157.43      120.76     17.23 o 
  -7   5  10      139.94      114.69     14.62 o 
  -6   5  10        0.71        2.25      1.77 o 
  -5   5  10       10.99       11.15      3.21 o 
  -4   5  10        4.29        5.73      2.13 o 
  -3   5  10        0.01        2.89      2.33 o 
  -2   5  10      142.35      120.78     19.48 o 
  -1   5  10      211.85      240.54      9.40 o 
   0   5  10      227.63      254.26     11.32 o 
   1   5  10       73.70       73.58     11.08 o 
   2   5  10       14.26       15.89      3.91 o 
   3   5  10        3.73        2.55      3.12 o 
   4   5  10       18.52       13.22      5.81 o 
   5   5  10        0.02        7.82      4.01 o 
  -8   6  10      112.59       84.76     16.78 o 
  -7   6  10      120.98       88.47     15.45 o 
  -6   6  10        8.29        9.77      2.83 o 
  -5   6  10        9.71       12.12      2.93 o 
  -4   6  10       10.46       10.30      3.29 o 
  -3   6  10      165.60      203.37     18.81 o 
  -2   6  10       11.44        8.09      6.66 o 
  -1   6  10      556.04      624.89     32.41 o 
   0   6  10      358.08      393.53     18.65 o 
   1   6  10       16.74       11.69      3.56 o 
   2   6  10       14.80       14.02      4.91 o 
   3   6  10       15.53       18.65      5.52 o 
   4   6  10        5.95        5.03      3.37 o 
  -7   7  10      104.49      106.09     13.68 o 
  -6   7  10       19.02       21.74      4.93 o 
  -5   7  10        2.37        3.28      2.67 o 
  -4   7  10        7.43        5.90      2.88 o 
  -3   7  10        0.65        6.55      3.43 o 
  -2   7  10       41.11       46.55     10.55 o 
  -1   7  10        0.39        3.02      3.85 o 
   0   7  10      394.69      420.23     15.68 o 
   1   7  10        3.41        6.26      2.82 o 
   2   7  10        0.88        3.20      3.45 o 
   3   7  10        0.24        5.68      3.74 o 
  -6   8  10       32.54       21.17      7.75 o 
  -5   8  10        0.00        1.27      3.54 o 
  -4   8  10       27.69       29.99      9.44 o 
  -3   8  10       63.49       63.28     17.17 o 
  -2   8  10        7.79        4.85      3.54 o 
  -1   8  10      234.82      254.27     41.34 o 
   0   8  10       16.67       13.76      6.95 o 
   1   8  10        8.98        3.82      2.55 o 
  -7   1  11        6.44        4.18      2.39 o 
  -6   1  11        8.81       12.59      3.73 o 
  -5   1  11       93.93       71.37     12.77 o 
  -4   1  11       84.42       60.01     12.52 o 
  -3   1  11      457.08      512.81     11.09 o 
  -2   1  11       18.60       15.31      3.54 o 
  -1   1  11      128.04      113.92     19.56 o 
   0   1  11        1.02        5.58      3.37 o 
   1   1  11       26.23       25.18      7.79 o 
   2   1  11        7.11        2.78      2.94 o 
  -7   2  11       23.16       14.47      3.58 o 
  -6   2  11        0.17        3.36      2.16 o 
  -5   2  11       39.48       32.08      5.41 o 
  -4   2  11       86.69       65.58     12.39 o 
  -3   2  11        7.56        5.32      2.64 o 
  -2   2  11       66.35       46.90     10.44 o 
  -1   2  11       42.03       36.67      9.89 o 
   0   2  11       40.81       35.40      9.87 o 
   1   2  11        4.03        7.42      3.77 o 
   2   2  11        0.89        0.92      3.62 o 
  -7   3  11        1.10        2.93      2.31 o 
  -6   3  11       35.84       22.99      5.78 o 
  -5   3  11       58.56       42.89      7.55 o 
  -4   3  11       60.34       39.98      8.05 o 
  -3   3  11      347.82      369.32     13.06 o 
  -2   3  11       14.66       16.51      5.67 o 
  -1   3  11       28.40       24.33      4.94 o 
   0   3  11        5.48        7.82      4.21 o 
   1   3  11       50.22       49.07     11.61 o 
  -6   4  11        2.39        3.42      2.30 o 
  -5   4  11        1.18        3.31      2.55 o 
  -4   4  11       23.40       15.38      5.83 o 
  -3   4  11        7.64        6.83      3.54 o 
  -2   4  11       12.58       11.66      2.92 o 
  -1   4  11       81.83       69.12     12.82 o 
   0   4  11        1.15        4.21      3.54 o 
   1   4  11        5.44        9.39      4.44 o 
  -4   5  11       27.49       19.27      6.33 o 
  -3   5  11        0.56        3.71      2.08 o 
  -2   5  11       53.40       33.63     10.92 o 
  -1   5  11      153.10      106.20     19.12 o 
                                                 
